# Supplementary material for: Quantitative proteomic analysis of intracerebral hemorrhage in rats with a focus on brain energy metabolism
Source: Brain Behav. 2018 Oct 11;8(11):e01130. doi: 10.1002/brb3.1130 (PMC6236229; doi:10.1002/brb3.1130)
Supplement: Supplementary file 1 [file BRB3-8-e01130-s001.xlsx]

## Sheet: Up-regulated proteins
		RUN1						RUN2						RUN.1	RUN.2
Accession	Name	Unused	Total	%Cov	%Cov(50)	%Cov(95)	Peptides(95%)	Unused	Total	%Cov	%Cov(50)	%Cov(95)	Peptides(95%)	117:118	117:118	mean
B1H216	Hemoglobin alpha, adult chain 2	22.63	25.03	76.76	76.76	76.76	49	23.63	25.1	80.28	76.76	76.76	53	99.0832	34.9945	67.0389
Q63041	Alpha-1-macroglobulin	68.56	72.31	44.6	36.27	29.87	53	54.21	57.04	42.67	33.93	23.13	43	27.0396	23.7684	25.404
M0RBF1	Complement C3	71.38	75.41	49.37	39.33	31.21	49	87.14	92.77	50.69	42.33	34.4	60	22.6986	23.9883	23.3435
A0A0G2JSW3	Hemoglobin subunit beta-1	31.25	33.42	100	98.64	98.64	86	36.07	36.97	98.64	98.64	97.96	96	26.0615	16.1436	21.1026
A0A0H2UHM3	Haptoglobin	28.93	29.18	65.32	56.07	53.76	19	22.4	23.35	61.85	45.95	39.31	17	18.0302	23.3346	20.6824
P14046	Alpha-1-inhibitor 3	71.36	73.08	45.16	36.63	30.53	57	64.83	66.7	43.2	34.87	26.2	55	14.9968	16.5959	15.7964
P23562	Band 3 anion transport protein	28.19	30.02	32.79	25.57	20.39	19	21.13	22.58	34.52	25.24	21.36	19	12.0226	18.3654	15.194
Q62669	Protein Hbb-b1	2	26.99	89.12	85.71	85.71	47	11.4	27.1	91.16	88.44	85.71	51	16.5959	11.9124	14.2541
G3V6R0	Excitatory amino acid transporter 2	1.6	22.64	45.73	39.59	34.81	49	2	20.46	45.05	39.25	31.4	40	11.1686	17.0608	14.1147
P11517	Hemoglobin subunit beta-2	6.07	32.54	97.28	97.28	97.28	70	7	31.33	96.6	96.6	96.6	80	10	14.9968	12.4984
A0A0G2JZ73	Alpha-1-antiproteinase	25.04	26.1	64.82	59.28	41.69	23	31.77	33.84	68.92	62.89	53.01	32	18.0302	4.32514	11.1777
A0A096P6L8	Fibronectin	36.54	36.77	17.44	13	10.54	21	38.88	41.84	21.07	14.94	11.02	24	4.96592	16.5959	10.7809
Q7TQ70	Ac1873	28.13	33.78	41.3	34.4	27.88	24	28.42	31.23	40.41	32.35	27.88	25	8.31764	12.4738	10.3957
P24090	Alpha-2-HS-glycoprotein	12.52	12.79	40.34	37.22	35.8	10	10.17	10.4	36.36	29.55	29.55	8	12.4738	5.29663	8.88523
A0A0G2JSV6	Protein Hba-a2	2	24.98	76.76	76.76	73.94	48	1.51	22.91	79.58	76.76	73.94	51	13.4276	2.22844	7.82804
P08932	T-kininogen 2	30.07	30.3	50.93	40.93	40.93	17	25.06	25.16	46.74	33.95	30.93	13	4.20727	10.9648	7.58602
P50115	Protein S100-A8	4.4	4.82	51.69	47.19	47.19	4	5.42	5.59	52.81	50.56	46.07	5	7.04693	7.24436	7.14565
P02770	Serum albumin	88.15	90.85	80.43	77.47	70.72	91	103.46	107.9	86.84	79.61	77.47	105	5.05825	8.01678	6.53751
P02680	Fibrinogen gamma chain	18.4	21.2	42.92	35.96	29.44	16	17.8	18.09	37.98	31.91	20.9	12	6.54636	5.64937	6.09787
P04639	Apolipoprotein A-I	10.01	11.93	43.24	34.36	29.34	8	16.02	16.61	45.95	38.61	31.27	10	5.59758	6.48634	6.04196
B0BNN3	Carbonic anhydrase 1	8.74	8.8	28.35	24.9	21.84	6	10.32	10.4	40.23	34.87	29.89	9	5.70164	6.19441	5.94803
G3V913	Heat shock 27kDa protein 1	4.48	4.55	33.5	28.64	21.84	3	10.1	10.13	48.54	38.83	35.44	7	10.4713	1.31826	5.89477
Q5EBC0	Inter alpha-trypsin inhibitor, heavy chain 4	24.09	24.63	31.73	22.94	17.47	15	20.78	21.77	31.08	24.22	17.04	15	6.08135	5.05825	5.5698
P01048	T-kininogen 1	4.14	20.21	42.79	34.42	32.79	11	7.92	18.45	37.44	27.21	24.42	9	3.94457	6.79204	5.3683
A0A0G2K1A2	Protein Mpo	4.01	4.14	16.3	7.66	3.76	3	2.15	2.22	16.3	5.432	2.089	2	4.9204	5.54626	5.23333
F1M983	Protein Cfh	23.12	25.08	22.93	16.77	13.29	15	21.76	23.38	25.93	17.99	13.29	14	3.46737	6.13762	4.80249
A0A0G2K8V5	C-reactive protein	2.16	2.65	21.53	8.948	4.916	6	4	5.92	21.04	8.948	3.638	6	1.35519	7.11213	4.23366
Q5I0M1	Apolipoprotein H	8.52	8.57	34.49	19.71	13.04	4	9.23	9.43	32.75	26.38	19.13	7	5.05825	3.37287	4.21556
Q3ZAV2	Nuclease-sensitive element-binding protein 1	7.86	7.96	42.33	32.52	27.3	4	6.56	6.75	45.71	32.52	27.3	4	4.7863	3.19154	3.98892
P14480	Fibrinogen beta chain	20.38	21.56	60.13	48.64	41.75	17	30.48	30.59	61.17	53.44	48.64	20	4.40555	3.46737	3.93646
P02767	Transthyretin	4.08	5.17	41.5	28.57	20.41	3	2.65	2.74	45.58	28.57	20.41	4	6.30957	1.38038	3.84498
D4A678	Protein Spta1	18.61	29.3	27.81	15.98	9.52	27	10.98	23.04	31.08	18	6.333	22	1.57036	6.0256	3.79798
Q01177	Plasminogen	13.7	13.89	22.78	14.41	10.47	7	16.88	19.37	26.97	18.23	14.04	10	2.31206	4.52898	3.42052
M0R9G2	Alpha-2-macroglobulin	12.02	18.01	26.97	14.13	7.948	13	21.1	25.16	28.13	15.49	11.21	17	2.70396	3.98107	3.34251
Q04940	Neurogranin	4.01	4.02	64.1	56.41	46.15	7	4.06	4.21	52.56	52.56	37.18	4	3.76704	2.75423	3.26063
P20760	Ig gamma-2A chain C region	14	14	35.4	31.68	30.43	8	14.23	14.31	42.86	31.99	29.19	9	2.70396	3.63078	3.16737
P20059	Hemopexin	20.7	22.12	47.17	38.04	34.78	17	22.54	22.79	47.17	37.83	31.09	16	2.12814	4.09261	3.11037
Q5M7T5	Protein Serpinc1	11.92	13.7	29.25	18.06	15.27	7	10.39	12.57	37.85	26.67	18.71	7	3.10456	2.75423	2.92939
Q68FY4	Group specific component	16.86	16.93	28.15	21.64	16.6	10	18	18.19	39.08	30.88	22.9	10	2.70396	3.10456	2.90426
F7F389	Complement component C9	3.83	4.32	16.9	8.621	3.621	2	11.72	13.86	24.66	15.17	11.55	7	3.10456	2.58226	2.84341
P11275	Calcium/calmodulin-dependent protein kinase type II subunit alpha	35.04	53.23	78.87	71.97	64.44	76	47.62	53.56	77.62	72.18	60.25	77	2.33346	3.31131	2.82238
G3V836	Clusterin	13.7	16.35	35.57	29.08	27.29	13	17.51	18.16	37.36	31.1	26.4	14	2.55859	2.77971	2.66915
P12346	Serotransferrin	2	54.47	63.47	55.16	48.28	41	2	59.92	66.76	59.46	54.15	47	1.99526	3.25087	2.62307
Q6AXS4	Renin receptor	9.02	9.32	28.86	17.14	16	8	8.42	9.05	32.86	26	18.86	12	2.46604	2.60615	2.5361
P58295	Sodium- and chloride-dependent glycine transporter 2	9.81	9.85	15.89	10.39	8.135	5	10	10.07	14.39	10.64	9.136	6	2.48886	2.42103	2.45494
B6DYP8	Glutathione S-transferase	14	15.36	63.35	60.63	39.82	17	16.05	17.59	79.64	60.63	52.49	23	1.75388	3.13329	2.44358
P06685	Sodium/potassium-transporting ATPase subunit alpha-1	50.25	113.95	65.88	59.43	51.81	209	56.44	113.75	69.6	63.25	55.52	227	2.60615	2.24905	2.4276
P09951	Synapsin-1	91.64	91.67	83.52	79.4	72.3	152	90.88	91.06	86.51	82.95	77.27	209	2.22844	2.58226	2.40535
A0A0H2UHJ1	Protein S100-A9	4.01	4.01	31.58	24.81	11.28	2	2.51	4	24.06	17.29	11.28	2	1.36773	3.37287	2.3703
A0A0G2K896	Protein RGD1310507	9.84	12.03	26.71	16	11.14	8	9.19	11.45	27.86	16.71	11.43	7	2.67917	1.87068	2.27493
P06765	Platelet factor 4	2	2.11	32.38	12.38	7.619	2	2	2.01	38.1	11.43	7.619	2	2.14783	2.39883	2.27333
Q6IRG7	Claudin	6.02	6.02	14.98	14.98	14.98	6	4.62	4.66	22.22	8.213	8.213	3	1.41906	2.99226	2.20566
Q5M7T6	ATPase, H+ transporting, lysosomal 38kDa, V0 subunit d1	24.36	25.12	51.85	51.85	50.14	19	24.08	24.42	59.26	45.87	42.17	16	1.64437	2.70396	2.17417
G3V843	Prothrombin	8.19	10.49	25.45	14.42	8.752	8	12.36	12.56	28.85	20.1	11.67	6	1.64437	2.67917	2.16177
B0BMY7	Protein Twf2	5.07	8.89	36.1	27.51	18.91	6	6.84	9.32	49.57	34.38	19.48	6	1.47231	2.72898	2.10065
P62161	Calmodulin	34.4	34.5	98.66	95.97	89.93	80	32.59	32.82	98.66	98.66	95.97	112	2.29087	1.70608	1.99847
P37397	Calponin-3	18.03	23.3	54.55	49.09	45.15	15	9.55	11.88	43.33	34.85	25.45	8	1.90546	1.95884	1.93215
P63081	V-type proton ATPase 16 kDa proteolipid subunit	13.12	13.29	58.71	51.61	49.03	16	12.09	12.3	43.87	38.71	31.61	13	1.40605	2.44343	1.92474
Q64240	Protein AMBP	2.92	5.1	18.34	11.46	8.023	3	3.74	3.87	20.92	9.456	6.304	2	1.67494	2.1677	1.92132
P02625	Parvalbumin alpha	11.5	12.51	77.27	70	70	10	7.84	8.3	67.27	56.36	51.82	7	1.8197	1.97697	1.89834
A0A0H2UHR7	Filamin-C	14.42	34.48	20.05	10.92	7.687	20	23.01	40.41	26.18	12.89	8.541	26	2.46604	1.31826	1.89215
P07150	Annexin A1	10.1	13.89	39.31	28.03	22.83	11	12.36	12.91	47.11	39.02	21.1	8	2.1677	1.5417	1.8547
Q4G075	Leukocyte elastase inhibitor A	9.62	11.39	30.61	23.75	20.05	6	9.74	10.3	28.5	23.75	15.3	7	1.88799	1.8197	1.85385
P62630	Elongation factor 1-alpha 1	43.71	44.69	82.25	73.81	71	50	14.84	41.51	76.84	67.75	51.3	41	2.01372	1.64437	1.82905
P19491	Glutamate receptor 2	42.7	43.73	45.64	35.79	31.48	38	50.38	54.6	50.85	40.77	37.26	41	2.14783	1.48594	1.81688
P10959	Carboxylesterase 1C	4.02	5.67	16.94	8.925	6.557	4	9.75	10.21	25.68	19.31	13.48	10	1.67494	1.90546	1.7902
Q499Q3	Interferon-induced GTP-binding protein Mx2	5.17	8.26	28.07	19.12	6.829	7	6.66	9.03	32.17	18.21	11.53	9	1.7378	1.8197	1.77875
Q9WV48	SH3 and multiple ankyrin repeat domains protein 1	48.55	51.15	29.07	20.72	16.94	35	41.96	46.57	28.66	19.29	15.78	28	1.97697	1.57036	1.77367
A0A0G2K3Z9	Uncharacterized protein	14.1	18.21	59.8	50.75	50.25	15	21.03	21.14	64.82	59.3	50.75	16	2.0893	1.39316	1.74123
P31421	Metabotropic glutamate receptor 2	12.34	14.75	20.64	16.97	9.404	9	12.76	17.34	23.62	15.83	11.12	10	1.92309	1.48594	1.70451
Q568Y7	Noelin-2	7.44	7.64	21.55	11.51	8.996	5	11.1	11.8	28.03	19.04	13.18	7	1.40605	1.90546	1.65575
A0A0G2K531	Glutathione peroxidase	2	3.1	22.22	9.778	8	3	2.13	2.4	23.56	18.67	8.444	3	1.7378	1.52757	1.63268
Q5XI77	Annexin	14.47	21.2	34.99	24.65	18.49	12	12	14.52	29.22	22.07	15.51	9	1.64437	1.59956	1.62196
F1LRZ7	Neurofilament heavy polypeptide	54.4	65.24	75.94	52.16	41.26	55	63	76.19	76.41	56.95	46.99	67	1.6293	1.58489	1.60709
Q5XIF6	Tubulin alpha-4A chain	6.82	99.93	97.32	92.63	84.38	331	14.36	99.48	93.53	90.85	89.29	326	1.40605	1.80302	1.60453
F1LRW6	Calcium-transporting ATPase	41.49	78.13	50.94	41.5	35.29	70	34.26	76.41	57.99	47.11	37.07	78	1.70608	1.44544	1.57576
P12839	Neurofilament medium polypeptide	79.88	84.48	69.39	57.8	49.88	86	91.26	93.14	73.88	63.24	54.14	92	1.64437	1.49968	1.57203
Q99ML5	Prenylcysteine oxidase	16.97	20.2	46.23	33.73	28.37	16	19.04	21.69	46.43	36.51	29.76	13	1.7378	1.40605	1.57192
G3V984	Protein bassoon	155.27	155.08	45.31	37.6	32.42	111	165.31	166.86	46.07	39.54	32.39	111	1.48594	1.64437	1.56515
B7X6I3	C38 protein	10.49	10.66	73.83	64.43	56.38	19	12.4	13.39	68.46	59.06	56.38	13	1.47231	1.64437	1.55834
A0A0G2K5U9	Alpha-actinin-4	85.65	86.17	66.3	62.13	55.1	69	48.37	82.6	71.68	61.69	56.75	66	1.49968	1.58489	1.54229
Q5U328	Nucleolin	35.66	38.15	48.32	31.65	25.49	24	31.27	33.37	48.88	33.19	25.35	22	1.7378	1.33045	1.53413
P20762	Ig gamma-2C chain C region	3.3	5.53	21.58	12.46	8.815	3	1.82	4.23	20.97	15.2	10.33	3	1.59956	1.44544	1.5225
P32851	Syntaxin-1A	17.31	24.26	69.1	58.33	46.53	23	16.85	20.54	60.07	56.6	48.26	21	1.64437	1.38038	1.51238
Q4FZY0	EF-hand domain-containing protein D2	26.94	31.58	66.11	61.92	52.3	22	22.98	25	63.6	56.07	48.54	18	1.70608	1.31826	1.51217
P09606	Glutamine synthetase	34.86	36.32	68.9	61.13	55.5	57	37.7	38.67	78.28	69.44	58.18	60	1.36773	1.64437	1.50605
Q9R1T3	Cathepsin Z	5.06	5.3	18.63	14.38	12.75	4	6.52	6.56	24.84	16.34	15.03	4	1.38038	1.61436	1.49737
O35077	Glycerol-3-phosphate dehydrogenase [NAD(+)], cytoplasmic	24.87	28	71.92	61.89	54.44	26	20.47	29.44	79.66	76.22	66.19	30	1.65959	1.33045	1.49502
P32736	Opioid-binding protein/cell adhesion molecule	23.1	23.17	60.58	55.36	51.88	24	24.41	24.72	61.16	52.75	46.09	23	1.55597	1.43219	1.49408
F1M779	Clathrin heavy chain	171.28	177.4	70.15	63.4	58.69	213	172.34	172.74	70.39	62.15	57.19	199	1.43219	1.55597	1.49408
O08875	Serine/threonine-protein kinase DCLK1	2.32	15.66	34.41	24.48	22.17	10	4.03	18.78	43.88	40.18	30.95	14	1.5417	1.44544	1.49357
P19527	Neurofilament light polypeptide	55.56	63.91	76.75	69	58.49	87	58.02	69.23	77.86	70.3	61.62	99	1.45881	1.52757	1.49319
P02688	Myelin basic protein	35.6	40.68	95.38	89.74	66.67	88	40.89	43.37	97.44	92.31	84.1	96	1.39316	1.55597	1.47456
P05197	Elongation factor 2	67.96	70.66	63.64	52.33	45.92	46	61.69	64.29	74.01	58.16	54.9	45	1.48594	1.45881	1.47237
F1LPB9	Rabphilin-3A	55.98	56.68	64.91	58.92	52.05	35	50.22	50.47	64.47	54.53	48.83	36	1.51356	1.40605	1.4598
A0A140UHX6	Protein Sptb	83.21	95.42	45.13	32.76	26.53	65	88.38	104.55	46.67	37.18	29.41	66	1.55597	1.35519	1.45558
P11506	Plasma membrane calcium-transporting ATPase 2	81.91	82.24	50.36	44.97	37.73	81	76.59	78.08	51.97	43.12	35.56	69	1.33045	1.57036	1.45041
Q68FR6	Elongation factor 1-gamma	22.83	25.93	54.46	45.54	36.61	17	25.9	28.6	46.68	41.65	38.67	21	1.31826	1.5417	1.42998
G3V9W5	Phosphatidylinositol 5-phosphate 4-kinase type-2 gamma	14.54	17.75	42.99	31.59	28.5	10	15.86	16.16	33.97	22.33	18.76	8	1.41906	1.43219	1.42562
O88768	ArfGAP with dual PH domains 1	17.38	19.56	46.26	38.5	24.87	11	21.69	22.31	47.86	36.63	29.68	13	1.49968	1.34276	1.42122
Q62718	Neurotrimin	13.48	22.54	58.72	50.58	45.64	19	11.94	21.47	60.47	54.07	47.67	20	1.35519	1.48594	1.42056
Q9Z250	Protein lin-7 homolog A	15.08	18.01	75.86	63.79	60.34	14	14.53	17.95	75	74.14	58.19	14	1.43219	1.40605	1.41912
D3ZQP6	Protein Sema7a	14.13	14.2	24.47	16.37	13.21	8	14.41	14.47	27.93	17.87	13.96	8	1.35519	1.47231	1.41375
A0A0G2K151	Apolipoprotein E	24.31	25.6	55.15	47.91	40.67	26	27.14	27.34	60.72	53.48	45.68	30	1.45881	1.36773	1.41327
P55009	Allograft inflammatory factor 1	5.28	8.32	59.86	41.5	23.13	5	6.07	8.08	61.9	50.34	34.01	6	1.30617	1.49968	1.40293
Q5I0K3	Citrate lyase subunit beta-like protein, mitochondrial	9.37	11.65	41.42	26.04	18.93	8	9.99	10.55	36.09	26.92	16.57	6	1.38038	1.41906	1.39972
A0A0G2KBC7	ATP-dependent 6-phosphofructokinase	53.35	54.33	53.11	46.77	42.54	44	72.21	74.5	61.81	53.58	48.3	62	1.48594	1.30617	1.39605
D4ABL6	Protein Mctp1	4.53	8.79	24.06	15.27	10.09	8	2	2.95	19.02	9.078	3.89	4	1.33045	1.45881	1.39463
P52481	Adenylyl cyclase-associated protein 2	26.57	27.31	52.62	41.09	36.06	18	27.43	29.53	57.86	47.59	42.77	21	1.33045	1.45881	1.39463
A9CMB7	Aspartate--tRNA ligase, cytoplasmic	24.51	28.24	52.3	40.92	33.13	15	24.75	27	54.89	42.91	32.34	13	1.40605	1.38038	1.39322
Q4KM74	Vesicle-trafficking protein SEC22b	13.96	14.02	48.37	43.26	43.26	8	10	10.06	46.05	40.47	28.84	7	1.39316	1.39316	1.39316
A0A0G2JSG6	Adenylate kinase 2, mitochondrial	12.93	15.29	45.69	40.52	34.48	8	16.04	17.03	61.64	49.14	48.71	12	1.33045	1.44544	1.38795
A0A0G2K0S7	Protein Rap1gap2	9.26	11.84	24.08	14.5	12.45	9	17.12	19.83	36.11	24.76	18.74	11	1.36773	1.40605	1.38689
A0A0G2JUG7	Protein Iqsec1	40.65	41.42	40.85	30.25	24.01	26	44.56	45.96	49.38	35.97	32.12	31	1.35519	1.40605	1.38062
P26453	Basigin	6.75	8.02	25	19.85	16.24	5	12.03	12.66	35.31	27.32	25.52	8	1.33045	1.41906	1.37476
F1MA36	Spectrin beta 3	175.05	202.67	71.15	60.34	52.43	154	177.21	202.13	72.7	62.86	51.8	153	1.36773	1.36773	1.36773
P62994	Growth factor receptor-bound protein 2	15.5	15.82	65.44	56.68	41.01	10	20.44	20.88	65.44	55.76	48.85	14	1.40605	1.30617	1.35611
Q9Z327	Synaptopodin	31.14	31.94	46.08	33.73	29.11	22	34.47	34.73	47.26	34.26	29.43	23	1.33045	1.36773	1.34909
A0A096MK30	Moesin	14.6	31.34	56.15	34.14	25.65	21	18.44	33.43	54.07	37.78	29.81	24	1.35519	1.34276	1.34898
F1MAK3	Protein Arhgap32	32.05	33.67	19.94	12.47	9.424	18	34.21	34.73	23.18	14.66	10.52	18	1.38038	1.30617	1.34328
F1LXD6	Protein Pitpnm2	22.54	25.37	26.62	18.35	12.18	15	24.2	24.84	29.9	18.58	11.55	15	1.36773	1.31826	1.34299
P17105	Inositol-trisphosphate 3-kinase A	24.55	24.91	54.68	44.66	36.82	14	28.79	31.47	50.54	42.7	39.87	19	1.36773	1.30617	1.33695
A0A0G2K2L8	Peripheral plasma membrane protein CASK	43.18	45.24	43.01	38.39	31.46	27	45.45	46.71	44.44	38.61	30.91	24	1.35519	1.31826	1.33672
Q5RKJ1	Macrophage erythroblast attacher	7.6	15.16	30.81	22.47	16.92	9	3.57	4.23	24.24	17.93	8.081	4	1.31826	1.33045	1.32436
P27139	Carbonic anhydrase 2	25.31	25.57	72.31	69.23	55.38	26	26.75	26.92	68.85	64.23	63.46	23	1.33045	1.31826	1.32436
M0R5U4	Adenylate cyclase 9 (Predicted), isoform CRA_b	27.55	28.24	31.31	18.09	14.18	17	23.67	24.8	30.43	19.28	12.7	15	1.31826	1.30617	1.31221

## Sheet: Down-regulated proteins
		RUN1						RUN2						RUN.1	RUN.2
Accession	Name	Unused	Total	%Cov	%Cov(50)	%Cov(95)	Peptides(95%)	Unused	Total	%Cov	%Cov(50)	%Cov(95)	Peptides(95%)	117:118	117:118	mean
H1UBN0	Copine-7	18.51	20.14	39.93	28.6	22.12	13	22.87	25.77	44.96	33.63	30.76	18	0.301995	0.413047	0.357521
Q9WV63	Kinesin-like protein KIF2A	1.8	35.83	47.94	36.6	30.07	20	33.53	34.28	46.95	37.59	28.94	24	0.0366438	0.685488	0.361066
F1LP80	Neurosecretory protein VGF	25.08	25.47	32.41	25.93	23.99	14	23.94	25.06	38.09	30.15	23.01	14	0.253513	0.483059	0.368286
Q9WTY2	GTP-binding protein REM 2	2.04	2.4	24.05	13.2	4.985	2	5.57	6.52	21.99	14.37	12.9	6	0.654636	0.0903649	0.372501
F1M0Z3	Copine IV (Predicted), isoform CRA_a	16.23	20.21	37.74	25.57	20.99	11	20.63	24.9	40.04	28.57	22.93	18	0.630957	0.242103	0.43653
P50398	Rab GDP dissociation inhibitor alpha	26.08	45.28	64.88	62.42	54.36	61	42.5	43.08	73.15	63.31	56.6	62	0.534564	0.380189	0.457377
P04094	Proenkephalin-A	4.1	4.17	21.19	16.36	11.15	3	3.44	3.64	38.66	18.96	10.04	3	0.457088	0.49204	0.474564
Q63259	Receptor-type tyrosine-protein phosphatase-like N	9.96	14.47	21.97	14.04	12.41	11	15.43	16.47	24.52	16.28	13.33	10	0.539511	0.432514	0.486012
F1LNY3	Neural cell adhesion molecule 1	83.63	85.55	65.68	60.21	54.51	82	17.11	93.59	75.42	65.32	56.53	84	0.465586	0.534564	0.500075
M0R3N4	Protein Vat1l	18.35	20.44	44.97	37.3	28.84	14	15.52	15.99	45.5	31.22	22.49	12	0.613762	0.409261	0.511511
D3ZC31	Protein RGD1560608	6	6.03	57.98	42.02	42.02	3	4	4.01	37.82	33.61	22.69	2	0.49204	0.580764	0.536402
P0DMW1	Heat shock 70 kDa protein 1B	16.76	45.4	73.01	56.79	41.34	73	15.04	39.48	67.71	51.33	38.22	59	0.642688	0.432514	0.537601
B0BN46	Grhpr protein	7.29	8.38	31.64	22.39	17.31	5	13.98	14.13	33.43	26.57	22.09	9	0.469894	0.608135	0.539015
D4ACG7	Protein Cpne6	29.89	30.07	52.06	43.63	38.24	23	32.8	33.99	58.17	47.76	44.17	28	0.711214	0.376704	0.543959
F1LQG0	Huntingtin-associated protein 1	10	11.6	26.87	13.83	9.698	7	8.51	9.8	26.71	20.03	10.17	7	0.505825	0.586138	0.545981
Q642B0	Glypican 4	12.3	12.85	28.9	19.39	14	8	11.81	12.83	31.24	20.83	18.31	8	0.660693	0.432514	0.546604
D4A133	Protein Atp6v1a	65.3	67.29	81.69	72.77	69.21	87	78.34	78.82	84.12	79.25	73.58	95	0.474242	0.619441	0.546842
P60901	Proteasome subunit alpha type-6	16.58	16.69	58.13	51.22	37.4	10	13.99	14.08	50.81	40.65	34.55	8	0.591562	0.515229	0.553395
Q63198	Contactin-1	77.28	78.12	56.81	52.2	48.29	77	84.08	85.59	69.83	60.92	53.38	98	0.586138	0.524807	0.555473
R9PXZ4	Sodium/calcium exchanger 1	26.41	34.61	31.63	25.68	21.29	21	13.53	20.8	26.83	19.52	13.15	12	0.60256	0.515229	0.558894
F1LQY6	EF hand calcium binding protein 2	24.34	25.29	65.06	60.23	50	21	21.26	23.02	59.09	51.99	46.88	16	0.642688	0.496592	0.56964
D3ZWE0	Histone H2A	3.02	12.63	76.92	68.46	62.31	18	4	17.26	81.54	60	60	16	0.751623	0.394457	0.57304
A0A0G2JW88	Microtubule-associated protein	41.48	44.2	27.85	17.26	13.49	36	48.74	51.06	32.67	23.49	16.67	35	0.554626	0.60256	0.578593
A0A0G2JWX4	Keratin, type II cytoskeletal 2 epidermal	6.06	6.19	22.66	13.74	9.357	4	4	5.99	17.84	9.942	4.971	4	0.57544	0.591562	0.583501
P09034	Argininosuccinate synthase	13.4	13.85	39.81	29.37	23.3	9	15.27	15.5	37.38	30.34	20.39	9	0.597035	0.591562	0.594298
F2Z3S9	Protein Nr2f1	2	2.45	20.48	6.429	3.571	2	2	2.33	16.43	9.762	5	3	0.534564	0.666807	0.600686
Q78PB6	Nuclear distribution protein nudE-like 1	13.54	15.84	44.06	33.33	32.17	9	19.15	19.71	54.49	46.67	32.75	10	0.57544	0.636796	0.606118
F1MAA5	Protein Rangap1	24.63	28.23	40.1	33.28	29.18	16	22.3	24.49	42.83	30.89	25.6	15	0.457088	0.765597	0.611342
A0A0G2K0M8	Neural cell adhesion molecule 1	12.94	84.54	60.73	56	50.3	77	93.07	94.03	69.09	60.63	53.84	87	0.758578	0.47863	0.618604
P47728	Calretinin	22.04	22.96	74.54	56.46	53.87	23	22.66	24.15	64.94	60.89	47.97	17	0.613762	0.625173	0.619467
G3V6X7	Proprotein convertase subtilisin/kexin type 1 inhibitor	14.79	15.85	72.31	65	47.31	11	12.75	15.53	68.08	61.54	50	13	0.648634	0.591562	0.620098
Q7TP91	Ab1-205	10	12.08	19.78	12.41	9.55	9	8.73	9.75	24.15	15.55	12.14	10	0.524807	0.717794	0.621301
Q01066	Calcium/calmodulin-dependent 3',5'-cyclic nucleotide phosphodiesterase 1B	22.99	23.39	38.88	29.35	25.61	16	19.05	19.53	39.81	27.29	24.3	13	0.685488	0.570164	0.627826
P47863	Aquaporin-4	9.89	10.55	28.48	17.34	17.34	11	10.02	11.94	26.01	21.67	18.89	11	0.711214	0.570164	0.640689
A0A0G2K3Q6	Fructose-bisphosphate aldolase	39.32	58.82	90.62	79.62	73.46	98	72.07	73.76	90.62	90.35	89.01	125	0.534564	0.751623	0.643094
Q9QYJ6	cAMP and cAMP-inhibited cGMP 3',5'-cyclic phosphodiesterase 10A	10.59	10.69	23.55	11.71	7.557	6	18.66	18.77	26.32	17.76	13.73	11	0.539511	0.751623	0.645567
P04177	Tyrosine 3-monooxygenase	10.48	10.88	25.5	15.26	12.45	7	13.43	13.5	40.96	32.33	26.51	7	0.529663	0.765597	0.64763
Q9QYU4	Ketimine reductase mu-crystallin	20	20.31	44.41	35.78	30.03	15	20.17	21.27	62.94	51.76	35.14	17	0.654636	0.642688	0.648662
Q5GFD9	Protein IMPACT	16.81	19.57	61.83	44.16	42.9	22	16.58	21.85	58.99	55.52	47.63	19	0.672977	0.636796	0.654886
A0A0F7RQJ6	D-dopachrome decarboxylase	14.01	14.02	79.66	72.88	72.88	10	12	12.06	73.73	70.34	66.95	9	0.691831	0.625173	0.658502
Q3KRE8	Tubulin beta-2B chain	2	102.57	90.79	86.29	78.43	272	2	116.46	90.11	88.31	83.6	303	0.698232	0.619441	0.658837
B5DEN4	L-lactate dehydrogenase	34.63	37.75	79.22	70.48	64.46	37	35.45	37.97	79.52	74.7	66.57	44	0.60256	0.717794	0.660177
Q62829	Serine/threonine-protein kinase PAK 3	16.15	32.46	50.74	40.81	37.5	23	33.08	33.31	51.84	47.24	39.89	22	0.608135	0.717794	0.662965
A0A140TAA1	Immunoglobulin superfamily, member 8, isoform CRA_b	19.53	19.75	42.23	35.52	27	14	19.39	21.41	47.3	36.82	27	18	0.642688	0.685488	0.664088
P31647	Sodium- and chloride-dependent GABA transporter 3	14.25	17.06	23.76	23.13	17.38	14	16.26	19.41	25.84	22.33	19.46	16	0.711214	0.625173	0.668193
Q63475	Receptor-type tyrosine-protein phosphatase N2	28.46	34.25	28.69	23.9	19.82	22	27.91	31.26	34.66	26.29	19.52	19	0.704693	0.642688	0.67369
Q5XIH3	NADH dehydrogenase (Ubiquinone) flavoprotein 1	35.39	36.91	74.78	67.67	58.84	31	38.45	41.93	79.31	68.1	56.25	34	0.597035	0.751623	0.674329
A0A0G2JZA1	Protein Robo2	22.55	23.32	22.42	13.96	10.85	14	27.54	28.13	25.73	15.41	12.63	17	0.685488	0.666807	0.676147
O35458	Vesicular inhibitory amino acid transporter	22.02	22.49	34.1	27.24	25.33	11	14.48	16.8	37.33	26.29	20	11	0.636796	0.724436	0.680616
O70593	Small glutamine-rich tetratricopeptide repeat-containing protein alpha	16.61	16.89	43.63	35.67	34.08	12	11.89	13.37	34.39	32.8	24.52	10	0.744732	0.625173	0.684952
F1LRQ6	CDC23 (Cell division cycle 23, yeast, homolog), isoform CRA_b	2	2.21	26.62	17.51	3.152	3	2.96	5.46	22.77	14.36	7.356	7	0.642688	0.731139	0.686913
F7EYW4	Protein Cadm1	18.96	18.99	43.27	37.67	33.41	12	20.67	20.74	47.31	37.67	34.75	16	0.765597	0.625173	0.695385
Q8CGU9	Tryptophan 5-hydroxylase 2	9.44	10	25.57	18.56	14.23	8	10	10.4	28.66	21.03	16.7	8	0.672977	0.717794	0.695385
P07687	Epoxide hydrolase 1	12.09	12.14	27.91	19.34	13.63	6	14.73	14.88	34.51	27.03	17.36	10	0.765597	0.630957	0.698277
Q925N6	Immunoglobulin superfamily member 1	1.75	6.58	14.09	5	2.5	4	2.04	7.18	16.82	7.576	2.652	6	0.654636	0.744732	0.699684
Q6P7A9	Lysosomal alpha-glucosidase	19.16	19.31	27.91	20.36	19.41	14	13.39	13.56	25.5	15.11	13.01	9	0.648634	0.751623	0.700129
D4A830	Protein Ppa2	12.09	12.18	41.12	37.17	27.63	8	12.39	12.41	40.13	25.66	20.07	6	0.737904	0.666807	0.702356
Q9JHU0	Dihydropyrimidinase-related protein 5	48.33	49.46	65.6	60.28	49.65	43	54.42	59.05	73.23	68.97	62.77	60	0.744732	0.660693	0.702713
G3V8G5	Golgi apparatus protein 1	28.87	32.02	31.43	20.5	13.75	17	33.06	34.55	30.57	21.09	13.49	21	0.698232	0.711214	0.704723
A0A0F7RQL3	Macrophage migration inhibitory factor	7.95	9.5	100	85.22	81.74	33	11.12	11.3	85.22	85.22	69.57	25	0.698232	0.711214	0.704723
P68255	14-3-3 protein theta	14.58	32.75	85.31	79.18	72.24	52	18.49	34.99	84.49	77.14	67.76	41	0.731139	0.679204	0.705171
D4A053	Protein Shroom2	25.99	33	25.93	16.77	11.18	21	20.76	22.7	26.67	14.41	8.148	14	0.698232	0.717794	0.708013
Q3MIE4	Synaptic vesicle membrane protein VAT-1 homolog	19.28	19.52	58.17	51.98	45.79	14	21.59	21.75	50.25	43.56	39.36	14	0.685488	0.731139	0.708314
M0RAD5	ATP-dependent Clp protease proteolytic subunit	13.22	13.38	39.71	36.03	36.03	10	10.73	10.8	35.29	31.99	31.99	7	0.731139	0.704693	0.717916
Q9JMC1	Phosphatidylinositol 4,5-bisphosphate 5-phosphatase A	5.37	8.5	18.38	9.491	7.792	6	2.7	2.79	13.79	5.794	2.198	2	0.704693	0.744732	0.724713
F1LP01	Diacylglycerol kinase	20.45	21.52	28.18	20.7	17.71	13	20.56	21.42	26.56	21.57	16.71	12	0.704693	0.744732	0.724713
G3V917	Protein TANC1	4.81	6.12	18.77	8.058	3.407	9	5.49	10.43	21.85	9.032	3.083	9	0.691831	0.758578	0.725204
P02696	Retinol-binding protein 1	6.01	6.24	51.11	40.74	26.67	3	10.18	10.2	58.52	51.85	45.19	5	0.751623	0.704693	0.728158
A0A0G2JTT6	Protein Herc1	16.59	18.77	15.38	6.265	2.844	14	22.36	24.98	18.73	9.11	3.792	15	0.717794	0.744732	0.731263
Q6AY72	UPF0449 protein C19orf25 homolog	2	2.13	35.78	22.94	18.35	2	3.89	4	46.79	33.94	26.61	2	0.704693	0.758578	0.731635
O70150	Calcium/calmodulin-dependent protein kinase type 1B	2	2.27	23.03	13.99	6.997	3	2	3.82	25.07	15.16	5.831	3	0.717794	0.765597	0.741695
P13221	Aspartate aminotransferase, cytoplasmic	44.91	48.1	84.75	76.03	71.43	54	40.85	41.99	86.2	75.06	66.59	53	0.758578	0.731139	0.744858
F1M9F9	Jouberin	1.55	4.57	13.94	7.259	3.438	4	6.06	6.82	14.71	8.118	5.253	7	0.744732	0.758578	0.751655
D4A562	Intraflagellar transport protein 81 homolog	1.89	2.65	24.44	10.96	4.296	5	2	3.04	29.63	11.7	4.593	5	0.737904	0.765597	0.75175
P14604	Enoyl-CoA hydratase, mitochondrial	24.5	25.03	66.9	60	53.45	20	26.58	27.87	71.72	58.97	52.07	20	0.765597	0.758578	0.762087
