# Supplementary material for: Quantitative proteomic analysis of intracerebral hemorrhage in rats with a focus on brain energy metabolism
Source: Brain Behav. 2018 Oct 11;8(11):e01130. doi: 10.1002/brb3.1130 (PMC6236229; doi:10.1002/brb3.1130)
Supplement: Supplementary file 2 [file BRB3-8-e01130-s002.xlsx]

## Sheet: 186 pathways
KEGG pathway	Pathway Name	genes quantity	pathway link
rno01100	Metabolic pathways	18	http://www.kegg.jp/kegg-bin/show_pathway?rno01100/100911186%09,blue/140547%09,blue/24401%09,blue/171088%09,blue/367562%09,blue/317675%09,blue/293655%09,blue/25085%09,blue/24533%09,blue/25698%09,blue/685232%09,blue/680021%09,blue/81677%09,blue/24184%09,blue/24957%09,blue/24346%09,blue/170667%09,blue/291969%09,blue
rno04610	Complement and coagulation cascades	8	http://www.kegg.jp/kegg-bin/show_pathway?rno04610/29251%09,blue/304917%09,blue/85253%09,blue/24366%09,blue/24367%09,blue/361969%09,blue/288001%09,blue/24232%09,blue
rno05152	Tuberculosis	7	http://www.kegg.jp/kegg-bin/show_pathway?rno05152/170667%09,blue/24244%09,blue/24242%09,blue/50663%09,blue/291969%09,blue/25400%09,blue/24232%09,blue
rno05031	Amphetamine addiction	7	http://www.kegg.jp/kegg-bin/show_pathway?rno05031/25085%09,blue/116470%09,blue/29627%09,blue/24244%09,blue/24242%09,blue/50663%09,blue/25400%09,blue
rno04145	Phagosome	7	http://www.kegg.jp/kegg-bin/show_pathway?rno04145/291081%09,blue/685232%09,blue/310710%09,blue/316531%09,blue/170667%09,blue/291969%09,blue/24232%09,blue
rno04024	cAMP signaling pathway	7	http://www.kegg.jp/kegg-bin/show_pathway?rno04024/24215%09,blue/29627%09,blue/24244%09,blue/24242%09,blue/50663%09,blue/24211%09,blue/25400%09,blue
rno04020	Calcium signaling pathway	7	http://www.kegg.jp/kegg-bin/show_pathway?rno04020/29691%09,blue/81677%09,blue/24215%09,blue/24244%09,blue/24242%09,blue/50663%09,blue/25400%09,blue
rno05143	African trypanosomiasis	6	http://www.kegg.jp/kegg-bin/show_pathway?rno05143/25081%09,blue/103694857%09,blue/360504%09,blue/100134871%09,blue/689064%09,blue/25632%09,blue
rno05134	Legionellosis	6	http://www.kegg.jp/kegg-bin/show_pathway?rno05134/294254%09,blue/24472%09,blue/310710%09,blue/293725%09,blue/171361%09,blue/24232%09,blue
rno05034	Alcoholism	6	http://www.kegg.jp/kegg-bin/show_pathway?rno05034/25085%09,blue/690102%09,blue/81504%09,blue/24244%09,blue/24242%09,blue/50663%09,blue
rno04971	Gastric acid secretion	6	http://www.kegg.jp/kegg-bin/show_pathway?rno04971/54231%09,blue/24244%09,blue/24242%09,blue/50663%09,blue/24211%09,blue/25400%09,blue
rno04915	Estrogen signaling pathway	6	http://www.kegg.jp/kegg-bin/show_pathway?rno04915/294254%09,blue/24472%09,blue/81504%09,blue/24244%09,blue/24242%09,blue/50663%09,blue
rno04728	Dopaminergic synapse	6	http://www.kegg.jp/kegg-bin/show_pathway?rno04728/25085%09,blue/29627%09,blue/24244%09,blue/24242%09,blue/50663%09,blue/25400%09,blue
rno04261	Adrenergic signaling in cardiomyocytes	6	http://www.kegg.jp/kegg-bin/show_pathway?rno04261/24215%09,blue/24244%09,blue/24242%09,blue/50663%09,blue/24211%09,blue/25400%09,blue
rno04070	Phosphatidylinositol signaling system	6	http://www.kegg.jp/kegg-bin/show_pathway?rno04070/171088%09,blue/81677%09,blue/140607%09,blue/24244%09,blue/24242%09,blue/50663%09,blue
rno05214	Glioma	5	http://www.kegg.jp/kegg-bin/show_pathway?rno05214/81504%09,blue/24244%09,blue/24242%09,blue/50663%09,blue/25400%09,blue
rno05144	Malaria	5	http://www.kegg.jp/kegg-bin/show_pathway?rno05144/103694857%09,blue/360504%09,blue/100134871%09,blue/689064%09,blue/25632%09,blue
rno04970	Salivary secretion	5	http://www.kegg.jp/kegg-bin/show_pathway?rno04970/24215%09,blue/24244%09,blue/24242%09,blue/50663%09,blue/24211%09,blue
rno04966	Collecting duct acid secretion	5	http://www.kegg.jp/kegg-bin/show_pathway?rno04966/685232%09,blue/54231%09,blue/170667%09,blue/291969%09,blue/24779%09,blue
rno04922	Glucagon signaling pathway	5	http://www.kegg.jp/kegg-bin/show_pathway?rno04922/24533%09,blue/24244%09,blue/24242%09,blue/50663%09,blue/25400%09,blue
rno04921	Oxytocin signaling pathway	5	http://www.kegg.jp/kegg-bin/show_pathway?rno04921/29565%09,blue/24244%09,blue/24242%09,blue/50663%09,blue/25400%09,blue
rno04912	GnRH signaling pathway	5	http://www.kegg.jp/kegg-bin/show_pathway?rno04912/81504%09,blue/24244%09,blue/24242%09,blue/50663%09,blue/25400%09,blue
rno04740	Olfactory transduction	5	http://www.kegg.jp/kegg-bin/show_pathway?rno04740/29691%09,blue/24244%09,blue/24242%09,blue/50663%09,blue/25400%09,blue
rno04722	Neurotrophin signaling pathway	5	http://www.kegg.jp/kegg-bin/show_pathway?rno04722/81504%09,blue/24244%09,blue/24242%09,blue/50663%09,blue/25400%09,blue
rno04721	Synaptic vesicle cycle	5	http://www.kegg.jp/kegg-bin/show_pathway?rno04721/83612%09,blue/685232%09,blue/116470%09,blue/170667%09,blue/291969%09,blue
rno04720	Long-term potentiation	5	http://www.kegg.jp/kegg-bin/show_pathway?rno04720/29627%09,blue/24244%09,blue/24242%09,blue/50663%09,blue/25400%09,blue
rno04713	Circadian entrainment	5	http://www.kegg.jp/kegg-bin/show_pathway?rno04713/29627%09,blue/24244%09,blue/24242%09,blue/50663%09,blue/25400%09,blue
rno04114	Oocyte meiosis	5	http://www.kegg.jp/kegg-bin/show_pathway?rno04114/25577%09,blue/24244%09,blue/24242%09,blue/50663%09,blue/25400%09,blue
rno04022	cGMP-PKG signaling pathway	5	http://www.kegg.jp/kegg-bin/show_pathway?rno04022/24215%09,blue/24244%09,blue/24242%09,blue/50663%09,blue/24211%09,blue
rno04014	Ras signaling pathway	5	http://www.kegg.jp/kegg-bin/show_pathway?rno04014/29433%09,blue/81504%09,blue/24244%09,blue/24242%09,blue/50663%09,blue
rno05203	Viral carcinogenesis	4	http://www.kegg.jp/kegg-bin/show_pathway?rno05203/25577%09,blue/81504%09,blue/291969%09,blue/24232%09,blue
rno05169	Epstein-Barr virus infection	4	http://www.kegg.jp/kegg-bin/show_pathway?rno05169/25577%09,blue/294254%09,blue/24472%09,blue/24471%09,blue
rno05164	Influenza A	4	http://www.kegg.jp/kegg-bin/show_pathway?rno05164/294254%09,blue/24472%09,blue/286918%09,blue/85253%09,blue
rno05133	Pertussis	4	http://www.kegg.jp/kegg-bin/show_pathway?rno05133/24244%09,blue/24242%09,blue/50663%09,blue/24232%09,blue
rno05014	Amyotrophic lateral sclerosis (ALS)	4	http://www.kegg.jp/kegg-bin/show_pathway?rno05014/83613%09,blue/24587%09,blue/24588%09,blue/29627%09,blue
rno05010	Alzheimer's disease	4	http://www.kegg.jp/kegg-bin/show_pathway?rno05010/293655%09,blue/24244%09,blue/24242%09,blue/50663%09,blue
rno04976	Bile secretion	4	http://www.kegg.jp/kegg-bin/show_pathway?rno04976/25315%09,blue/25293%09,blue/54231%09,blue/24211%09,blue
rno04925	Aldosterone synthesis and secretion	4	http://www.kegg.jp/kegg-bin/show_pathway?rno04925/24244%09,blue/24242%09,blue/50663%09,blue/25400%09,blue
rno04924	Renin secretion	4	http://www.kegg.jp/kegg-bin/show_pathway?rno04924/29691%09,blue/24244%09,blue/24242%09,blue/50663%09,blue
rno04916	Melanogenesis	4	http://www.kegg.jp/kegg-bin/show_pathway?rno04916/24244%09,blue/24242%09,blue/50663%09,blue/25400%09,blue
rno04910	Insulin signaling pathway	4	http://www.kegg.jp/kegg-bin/show_pathway?rno04910/81504%09,blue/24244%09,blue/24242%09,blue/50663%09,blue
rno04810	Regulation of actin cytoskeleton	4	http://www.kegg.jp/kegg-bin/show_pathway?rno04810/25661%09,blue/29433%09,blue/140607%09,blue/29251%09,blue
rno04750	Inflammatory mediator regulation of TRP channels	4	http://www.kegg.jp/kegg-bin/show_pathway?rno04750/24244%09,blue/24242%09,blue/50663%09,blue/25400%09,blue
rno04724	Glutamatergic synapse	4	http://www.kegg.jp/kegg-bin/show_pathway?rno04724/24957%09,blue/24415%09,blue/78957%09,blue/29627%09,blue
rno04360	Axon guidance	4	http://www.kegg.jp/kegg-bin/show_pathway?rno04360/65208%09,blue/29433%09,blue/315711%09,blue/25400%09,blue
rno04142	Lysosome	4	http://www.kegg.jp/kegg-bin/show_pathway?rno04142/367562%09,blue/252929%09,blue/170667%09,blue/291969%09,blue
rno04080	Neuroactive ligand-receptor interaction	4	http://www.kegg.jp/kegg-bin/show_pathway?rno04080/24415%09,blue/29627%09,blue/29251%09,blue/85253%09,blue
rno04010	MAPK signaling pathway	4	http://www.kegg.jp/kegg-bin/show_pathway?rno04010/294254%09,blue/24472%09,blue/81504%09,blue/24471%09,blue
rno00350	Tyrosine metabolism	4	http://www.kegg.jp/kegg-bin/show_pathway?rno00350/24401%09,blue/81683%09,blue/103694877%09,blue/25085%09,blue
rno00190	Oxidative phosphorylation	4	http://www.kegg.jp/kegg-bin/show_pathway?rno00190/293655%09,blue/685232%09,blue/170667%09,blue/291969%09,blue
rno05323	Rheumatoid arthritis	3	http://www.kegg.jp/kegg-bin/show_pathway?rno05323/685232%09,blue/170667%09,blue/291969%09,blue
rno05205	Proteoglycans in cancer	3	http://www.kegg.jp/kegg-bin/show_pathway?rno05205/25661%09,blue/81504%09,blue/25400%09,blue
rno05204	Chemical carcinogenesis	3	http://www.kegg.jp/kegg-bin/show_pathway?rno05204/25315%09,blue/108348061%09,blue/24421%09,blue
rno05162	Measles	3	http://www.kegg.jp/kegg-bin/show_pathway?rno05162/294254%09,blue/24472%09,blue/286918%09,blue
rno05150	Staphylococcus aureus infection	3	http://www.kegg.jp/kegg-bin/show_pathway?rno05150/85253%09,blue/24367%09,blue/24232%09,blue
rno05146	Amoebiasis	3	http://www.kegg.jp/kegg-bin/show_pathway?rno05146/25661%09,blue/291091%09,blue/24471%09,blue
rno05032	Morphine addiction	3	http://www.kegg.jp/kegg-bin/show_pathway?rno05032/83612%09,blue/63885%09,blue/29691%09,blue
rno05030	Cocaine addiction	3	http://www.kegg.jp/kegg-bin/show_pathway?rno05030/25085%09,blue/24415%09,blue/29627%09,blue
rno04972	Pancreatic secretion	3	http://www.kegg.jp/kegg-bin/show_pathway?rno04972/54231%09,blue/24215%09,blue/24211%09,blue
rno04918	Thyroid hormone synthesis	3	http://www.kegg.jp/kegg-bin/show_pathway?rno04918/24211%09,blue/24856%09,blue/24186%09,blue
rno04911	Insulin secretion	3	http://www.kegg.jp/kegg-bin/show_pathway?rno04911/116470%09,blue/24211%09,blue/25400%09,blue
rno04744	Phototransduction	3	http://www.kegg.jp/kegg-bin/show_pathway?rno04744/24244%09,blue/24242%09,blue/50663%09,blue
rno04727	GABAergic synapse	3	http://www.kegg.jp/kegg-bin/show_pathway?rno04727/83612%09,blue/79213%09,blue/24957%09,blue
rno04611	Platelet activation	3	http://www.kegg.jp/kegg-bin/show_pathway?rno04611/24366%09,blue/24367%09,blue/361969%09,blue
rno04540	Gap junction	3	http://www.kegg.jp/kegg-bin/show_pathway?rno04540/291081%09,blue/81504%09,blue/316531%09,blue
rno04530	Tight junction	3	http://www.kegg.jp/kegg-bin/show_pathway?rno04530/60324%09,blue/316531%09,blue/84588%09,blue
rno04510	Focal adhesion	3	http://www.kegg.jp/kegg-bin/show_pathway?rno04510/25661%09,blue/29433%09,blue/81504%09,blue
rno04270	Vascular smooth muscle contraction	3	http://www.kegg.jp/kegg-bin/show_pathway?rno04270/24244%09,blue/24242%09,blue/50663%09,blue
rno04210	Apoptosis	3	http://www.kegg.jp/kegg-bin/show_pathway?rno04210/252929%09,blue/316531%09,blue/289257%09,blue
rno04151	PI3K-Akt signaling pathway	3	http://www.kegg.jp/kegg-bin/show_pathway?rno04151/25577%09,blue/25661%09,blue/81504%09,blue
rno04066	HIF-1 signaling pathway	3	http://www.kegg.jp/kegg-bin/show_pathway?rno04066/24533%09,blue/24825%09,blue/25400%09,blue
rno04015	Rap1 signaling pathway	3	http://www.kegg.jp/kegg-bin/show_pathway?rno04015/24244%09,blue/24242%09,blue/50663%09,blue
rno04012	ErbB signaling pathway	3	http://www.kegg.jp/kegg-bin/show_pathway?rno04012/29433%09,blue/81504%09,blue/25400%09,blue
rno01230	Biosynthesis of amino acids	3	http://www.kegg.jp/kegg-bin/show_pathway?rno01230/24401%09,blue/25698%09,blue/24957%09,blue
rno01200	Carbon metabolism	3	http://www.kegg.jp/kegg-bin/show_pathway?rno01200/100911186%09,blue/140547%09,blue/24401%09,blue
rno00980	Metabolism of xenobiotics by cytochrome P450	3	http://www.kegg.jp/kegg-bin/show_pathway?rno00980/25315%09,blue/108348061%09,blue/24421%09,blue
rno00910	Nitrogen metabolism	3	http://www.kegg.jp/kegg-bin/show_pathway?rno00910/54231%09,blue/24957%09,blue/310218%09,blue
rno00640	Propanoate metabolism	3	http://www.kegg.jp/kegg-bin/show_pathway?rno00640/100911186%09,blue/140547%09,blue/24533%09,blue
rno00562	Inositol phosphate metabolism	3	http://www.kegg.jp/kegg-bin/show_pathway?rno00562/171088%09,blue/81677%09,blue/140607%09,blue
rno00380	Tryptophan metabolism	3	http://www.kegg.jp/kegg-bin/show_pathway?rno00380/100911186%09,blue/140547%09,blue/317675%09,blue
rno00360	Phenylalanine metabolism	3	http://www.kegg.jp/kegg-bin/show_pathway?rno00360/24401%09,blue/81683%09,blue/103694877%09,blue
rno00250	Alanine, aspartate and glutamate metabolism	3	http://www.kegg.jp/kegg-bin/show_pathway?rno00250/24401%09,blue/25698%09,blue/24957%09,blue
rno00230	Purine metabolism	3	http://www.kegg.jp/kegg-bin/show_pathway?rno00230/63885%09,blue/29691%09,blue/24184%09,blue
rno00220	Arginine biosynthesis	3	http://www.kegg.jp/kegg-bin/show_pathway?rno00220/24401%09,blue/25698%09,blue/24957%09,blue
rno05322	Systemic lupus erythematosus	2	http://www.kegg.jp/kegg-bin/show_pathway?rno05322/690102%09,blue/24232%09,blue
rno05211	Renal cell carcinoma	2	http://www.kegg.jp/kegg-bin/show_pathway?rno05211/29433%09,blue/81504%09,blue
rno05200	Pathways in cancer	2	http://www.kegg.jp/kegg-bin/show_pathway?rno05200/25661%09,blue/81504%09,blue
rno05161	Hepatitis B	2	http://www.kegg.jp/kegg-bin/show_pathway?rno05161/25577%09,blue/81504%09,blue
rno05160	Hepatitis C	2	http://www.kegg.jp/kegg-bin/show_pathway?rno05160/81504%09,blue/84588%09,blue
rno05145	Toxoplasmosis	2	http://www.kegg.jp/kegg-bin/show_pathway?rno05145/294254%09,blue/24472%09,blue
rno05033	Nicotine addiction	2	http://www.kegg.jp/kegg-bin/show_pathway?rno05033/83612%09,blue/29627%09,blue
rno05012	Parkinson's disease	2	http://www.kegg.jp/kegg-bin/show_pathway?rno05012/293655%09,blue/25085%09,blue
rno04978	Mineral absorption	2	http://www.kegg.jp/kegg-bin/show_pathway?rno04978/24211%09,blue/24825%09,blue
rno04964	Proximal tubule bicarbonate reclamation	2	http://www.kegg.jp/kegg-bin/show_pathway?rno04964/54231%09,blue/24211%09,blue
rno04940	Type I diabetes mellitus	2	http://www.kegg.jp/kegg-bin/show_pathway?rno04940/29714%09,blue/116660%09,blue
rno04917	Prolactin signaling pathway	2	http://www.kegg.jp/kegg-bin/show_pathway?rno04917/25085%09,blue/81504%09,blue
rno04723	Retrograde endocannabinoid signaling	2	http://www.kegg.jp/kegg-bin/show_pathway?rno04723/83612%09,blue/29627%09,blue
rno04660	T cell receptor signaling pathway	2	http://www.kegg.jp/kegg-bin/show_pathway?rno04660/29433%09,blue/81504%09,blue
rno04612	Antigen processing and presentation	2	http://www.kegg.jp/kegg-bin/show_pathway?rno04612/294254%09,blue/24472%09,blue
rno04514	Cell adhesion molecules (CAMs)	2	http://www.kegg.jp/kegg-bin/show_pathway?rno04514/117258%09,blue/84588%09,blue
rno04310	Wnt signaling pathway	2	http://www.kegg.jp/kegg-bin/show_pathway?rno04310/317322%09,blue/25400%09,blue
rno04213	Longevity regulating pathway - multiple species	2	http://www.kegg.jp/kegg-bin/show_pathway?rno04213/294254%09,blue/24472%09,blue
rno04150	mTOR signaling pathway	2	http://www.kegg.jp/kegg-bin/show_pathway?rno04150/685232%09,blue/81504%09,blue
rno04144	Endocytosis	2	http://www.kegg.jp/kegg-bin/show_pathway?rno04144/294254%09,blue/24472%09,blue
rno04141	Protein processing in endoplasmic reticulum	2	http://www.kegg.jp/kegg-bin/show_pathway?rno04141/294254%09,blue/24472%09,blue
rno04130	SNARE interactions in vesicular transport	2	http://www.kegg.jp/kegg-bin/show_pathway?rno04130/310710%09,blue/116470%09,blue
rno04072	Phospholipase D signaling pathway	2	http://www.kegg.jp/kegg-bin/show_pathway?rno04072/81504%09,blue/24415%09,blue
rno04062	Chemokine signaling pathway	2	http://www.kegg.jp/kegg-bin/show_pathway?rno04062/81504%09,blue/360918%09,blue
rno03040	Spliceosome	2	http://www.kegg.jp/kegg-bin/show_pathway?rno03040/294254%09,blue/24472%09,blue
rno03013	RNA transport	2	http://www.kegg.jp/kegg-bin/show_pathway?rno03013/362965%09,blue/171361%09,blue
rno01524	Platinum drug resistance	2	http://www.kegg.jp/kegg-bin/show_pathway?rno01524/108348061%09,blue/24421%09,blue
rno01212	Fatty acid metabolism	2	http://www.kegg.jp/kegg-bin/show_pathway?rno01212/100911186%09,blue/140547%09,blue
rno00982	Drug metabolism - cytochrome P450	2	http://www.kegg.jp/kegg-bin/show_pathway?rno00982/108348061%09,blue/24421%09,blue
rno00650	Butanoate metabolism	2	http://www.kegg.jp/kegg-bin/show_pathway?rno00650/100911186%09,blue/140547%09,blue
rno00630	Glyoxylate and dicarboxylate metabolism	2	http://www.kegg.jp/kegg-bin/show_pathway?rno00630/680021%09,blue/24957%09,blue
rno00620	Pyruvate metabolism	2	http://www.kegg.jp/kegg-bin/show_pathway?rno00620/24533%09,blue/680021%09,blue
rno00480	Glutathione metabolism	2	http://www.kegg.jp/kegg-bin/show_pathway?rno00480/108348061%09,blue/24421%09,blue
rno00410	beta-Alanine metabolism	2	http://www.kegg.jp/kegg-bin/show_pathway?rno00410/100911186%09,blue/140547%09,blue
rno00310	Lysine degradation	2	http://www.kegg.jp/kegg-bin/show_pathway?rno00310/100911186%09,blue/140547%09,blue
rno00280	Valine, leucine and isoleucine degradation	2	http://www.kegg.jp/kegg-bin/show_pathway?rno00280/100911186%09,blue/140547%09,blue
rno00270	Cysteine and methionine metabolism	2	http://www.kegg.jp/kegg-bin/show_pathway?rno00270/24401%09,blue/24533%09,blue
rno00071	Fatty acid degradation	2	http://www.kegg.jp/kegg-bin/show_pathway?rno00071/100911186%09,blue/140547%09,blue
rno00062	Fatty acid elongation	2	http://www.kegg.jp/kegg-bin/show_pathway?rno00062/100911186%09,blue/140547%09,blue
rno05231	Choline metabolism in cancer	1	http://www.kegg.jp/kegg-bin/show_pathway?rno05231/81504%09,blue
rno05230	Central carbon metabolism in cancer	1	http://www.kegg.jp/kegg-bin/show_pathway?rno05230/24533%09,blue
rno05224	Breast cancer	1	http://www.kegg.jp/kegg-bin/show_pathway?rno05224/81504%09,blue
rno05223	Non-small cell lung cancer	1	http://www.kegg.jp/kegg-bin/show_pathway?rno05223/81504%09,blue
rno05222	Small cell lung cancer	1	http://www.kegg.jp/kegg-bin/show_pathway?rno05222/25661%09,blue
rno05221	Acute myeloid leukemia	1	http://www.kegg.jp/kegg-bin/show_pathway?rno05221/81504%09,blue
rno05220	Chronic myeloid leukemia	1	http://www.kegg.jp/kegg-bin/show_pathway?rno05220/81504%09,blue
rno05215	Prostate cancer	1	http://www.kegg.jp/kegg-bin/show_pathway?rno05215/81504%09,blue
rno05213	Endometrial cancer	1	http://www.kegg.jp/kegg-bin/show_pathway?rno05213/81504%09,blue
rno05206	MicroRNAs in cancer	1	http://www.kegg.jp/kegg-bin/show_pathway?rno05206/81504%09,blue
rno05168	Herpes simplex infection	1	http://www.kegg.jp/kegg-bin/show_pathway?rno05168/24232%09,blue
rno05142	Chagas disease (American trypanosomiasis)	1	http://www.kegg.jp/kegg-bin/show_pathway?rno05142/24232%09,blue
rno05140	Leishmaniasis	1	http://www.kegg.jp/kegg-bin/show_pathway?rno05140/24232%09,blue
rno05100	Bacterial invasion of epithelial cells	1	http://www.kegg.jp/kegg-bin/show_pathway?rno05100/25661%09,blue
rno05020	Prion diseases	1	http://www.kegg.jp/kegg-bin/show_pathway?rno05020/24472%09,blue
rno05016	Huntington's disease	1	http://www.kegg.jp/kegg-bin/show_pathway?rno05016/293655%09,blue
rno04977	Vitamin digestion and absorption	1	http://www.kegg.jp/kegg-bin/show_pathway?rno04977/25081%09,blue
rno04975	Fat digestion and absorption	1	http://www.kegg.jp/kegg-bin/show_pathway?rno04975/25081%09,blue
rno04974	Protein digestion and absorption	1	http://www.kegg.jp/kegg-bin/show_pathway?rno04974/24211%09,blue
rno04973	Carbohydrate digestion and absorption	1	http://www.kegg.jp/kegg-bin/show_pathway?rno04973/24211%09,blue
rno04962	Vasopressin-regulated water reabsorption	1	http://www.kegg.jp/kegg-bin/show_pathway?rno04962/25293%09,blue
rno04961	Endocrine and other factor-regulated calcium reabsorption	1	http://www.kegg.jp/kegg-bin/show_pathway?rno04961/24211%09,blue
rno04960	Aldosterone-regulated sodium reabsorption	1	http://www.kegg.jp/kegg-bin/show_pathway?rno04960/24211%09,blue
rno04933	AGE-RAGE signaling pathway in diabetic complications	1	http://www.kegg.jp/kegg-bin/show_pathway?rno04933/25661%09,blue
rno04932	Non-alcoholic fatty liver disease (NAFLD)	1	http://www.kegg.jp/kegg-bin/show_pathway?rno04932/293655%09,blue
rno04919	Thyroid hormone signaling pathway	1	http://www.kegg.jp/kegg-bin/show_pathway?rno04919/24211%09,blue
rno04742	Taste transduction	1	http://www.kegg.jp/kegg-bin/show_pathway?rno04742/29691%09,blue
rno04730	Long-term depression	1	http://www.kegg.jp/kegg-bin/show_pathway?rno04730/29627%09,blue
rno04726	Serotonergic synapse	1	http://www.kegg.jp/kegg-bin/show_pathway?rno04726/317675%09,blue
rno04725	Cholinergic synapse	1	http://www.kegg.jp/kegg-bin/show_pathway?rno04725/25400%09,blue
rno04670	Leukocyte transendothelial migration	1	http://www.kegg.jp/kegg-bin/show_pathway?rno04670/84588%09,blue
rno04664	Fc epsilon RI signaling pathway	1	http://www.kegg.jp/kegg-bin/show_pathway?rno04664/81504%09,blue
rno04662	B cell receptor signaling pathway	1	http://www.kegg.jp/kegg-bin/show_pathway?rno04662/81504%09,blue
rno04650	Natural killer cell mediated cytotoxicity	1	http://www.kegg.jp/kegg-bin/show_pathway?rno04650/81504%09,blue
rno04630	Jak-STAT signaling pathway	1	http://www.kegg.jp/kegg-bin/show_pathway?rno04630/81504%09,blue
rno04614	Renin-angiotensin system	1	http://www.kegg.jp/kegg-bin/show_pathway?rno04614/302526%09,blue
rno04550	Signaling pathways regulating pluripotency of stem cells	1	http://www.kegg.jp/kegg-bin/show_pathway?rno04550/81504%09,blue
rno04512	ECM-receptor interaction	1	http://www.kegg.jp/kegg-bin/show_pathway?rno04512/25661%09,blue
rno04390	Hippo signaling pathway	1	http://www.kegg.jp/kegg-bin/show_pathway?rno04390/25577%09,blue
rno04380	Osteoclast differentiation	1	http://www.kegg.jp/kegg-bin/show_pathway?rno04380/81504%09,blue
rno04370	VEGF signaling pathway	1	http://www.kegg.jp/kegg-bin/show_pathway?rno04370/24471%09,blue
rno04320	Dorso-ventral axis formation	1	http://www.kegg.jp/kegg-bin/show_pathway?rno04320/81504%09,blue
rno04260	Cardiac muscle contraction	1	http://www.kegg.jp/kegg-bin/show_pathway?rno04260/24211%09,blue
rno04152	AMPK signaling pathway	1	http://www.kegg.jp/kegg-bin/show_pathway?rno04152/29565%09,blue
rno04110	Cell cycle	1	http://www.kegg.jp/kegg-bin/show_pathway?rno04110/25577%09,blue
rno04068	FoxO signaling pathway	1	http://www.kegg.jp/kegg-bin/show_pathway?rno04068/81504%09,blue
rno04060	Cytokine-cytokine receptor interaction	1	http://www.kegg.jp/kegg-bin/show_pathway?rno04060/360918%09,blue
rno03320	PPAR signaling pathway	1	http://www.kegg.jp/kegg-bin/show_pathway?rno03320/25081%09,blue
rno03050	Proteasome	1	http://www.kegg.jp/kegg-bin/show_pathway?rno03050/29673%09,blue
rno01522	Endocrine resistance	1	http://www.kegg.jp/kegg-bin/show_pathway?rno01522/81504%09,blue
rno01521	EGFR tyrosine kinase inhibitor resistance	1	http://www.kegg.jp/kegg-bin/show_pathway?rno01521/81504%09,blue
rno01210	2-Oxocarboxylic acid metabolism	1	http://www.kegg.jp/kegg-bin/show_pathway?rno01210/24401%09,blue
rno00983	Drug metabolism - other enzymes	1	http://www.kegg.jp/kegg-bin/show_pathway?rno00983/24346%09,blue
rno00970	Aminoacyl-tRNA biosynthesis	1	http://www.kegg.jp/kegg-bin/show_pathway?rno00970/116483%09,blue
rno00900	Terpenoid backbone biosynthesis	1	http://www.kegg.jp/kegg-bin/show_pathway?rno00900/246302%09,blue
rno00730	Thiamine metabolism	1	http://www.kegg.jp/kegg-bin/show_pathway?rno00730/24184%09,blue
rno00564	Glycerophospholipid metabolism	1	http://www.kegg.jp/kegg-bin/show_pathway?rno00564/60666%09,blue
rno00500	Starch and sucrose metabolism	1	http://www.kegg.jp/kegg-bin/show_pathway?rno00500/367562%09,blue
rno00400	Phenylalanine, tyrosine and tryptophan biosynthesis	1	http://www.kegg.jp/kegg-bin/show_pathway?rno00400/24401%09,blue
rno00330	Arginine and proline metabolism	1	http://www.kegg.jp/kegg-bin/show_pathway?rno00330/24401%09,blue
rno00260	Glycine, serine and threonine metabolism	1	http://www.kegg.jp/kegg-bin/show_pathway?rno00260/680021%09,blue
rno00052	Galactose metabolism	1	http://www.kegg.jp/kegg-bin/show_pathway?rno00052/367562%09,blue
rno00010	Glycolysis / Gluconeogenesis	1	http://www.kegg.jp/kegg-bin/show_pathway?rno00010/24533%09,blue
