# Supplementary material for: Quantitative proteomic analysis of intracerebral hemorrhage in rats with a focus on brain energy metabolism
Source: Brain Behav. 2018 Oct 11;8(11):e01130. doi: 10.1002/brb3.1130 (PMC6236229; doi:10.1002/brb3.1130)
Supplement: Supplementary file 3 [file BRB3-8-e01130-s003.xlsx]

## Sheet: Interactions of DEPs 
#node1	node2	node1_string_internal_id	node2_string_internal_id	node1_external_id	node2_external_id	neighborhood_on_chromosome	gene_fusion	phylogenetic_cooccurrence	homology	coexpression	experimentally_determined_interaction	database_annotated	automated_textmining	combined_score
Fga	Fgg	2134125	2127117	10116.ENSRNOP00000060007	10116.ENSRNOP00000032735	0	0	0	0.79	0.865	0.92	0.962	0.801	0.999
Atp6v0c	Atp6v1a	2118685	2116672	10116.ENSRNOP00000008736	10116.ENSRNOP00000002727	0.472	0	0	0	0.126	0.882	0.934	0.49	0.997
Atp6v0d1	Atp6v1a	2124142	2116672	10116.ENSRNOP00000023606	10116.ENSRNOP00000002727	0.472	0	0	0	0.172	0.683	0.9	0.843	0.997
Fga	F2	2134125	2123601	10116.ENSRNOP00000060007	10116.ENSRNOP00000022233	0	0	0	0	0.37	0.688	0.962	0.131	0.992
C3	Cfh	2137853	2133284	10116.ENSRNOP00000066885	10116.ENSRNOP00000056859	0	0	0	0	0.132	0.929	0.8	0.478	0.992
Atp6v0d1	Atp6v0c	2124142	2118685	10116.ENSRNOP00000023606	10116.ENSRNOP00000008736	0.472	0	0	0	0.58	0	0.9	0.489	0.987
Fgg	F2	2127117	2123601	10116.ENSRNOP00000032735	10116.ENSRNOP00000022233	0	0	0	0	0.435	0.139	0.962	0.13	0.982
Got1	RGD1562690	2123634	2121881	10116.ENSRNOP00000022309	10116.ENSRNOP00000017468	0	0	0	0	0.107	0.083	0.938	0.486	0.97
Kng1	Plg	2132954	2124051	10116.ENSRNOP00000055278	10116.ENSRNOP00000023370	0	0	0	0	0.395	0.138	0.9	0.421	0.965
Apoa1	Ttr	2136503	2123560	10116.ENSRNOP00000065206	10116.ENSRNOP00000022113	0	0	0	0	0.151	0.165	0.9	0.543	0.963
Hpx	Alb	2124554	2117060	10116.ENSRNOP00000024710	10116.ENSRNOP00000003921	0	0	0	0	0.296	0	0.9	0.477	0.96
Apoa1	Fga	2136503	2134125	10116.ENSRNOP00000065206	10116.ENSRNOP00000060007	0	0	0	0	0.391	0.271	0.9	0.186	0.959
Ppa2	Atp6v0c	2121387	2118685	10116.ENSRNOP00000016195	10116.ENSRNOP00000008736	0	0	0	0	0.108	0.217	0.9	0.474	0.958
Plg	Alb	2124051	2117060	10116.ENSRNOP00000023370	10116.ENSRNOP00000003921	0	0	0	0	0.224	0	0.9	0.51	0.958
Apoa1	Alb	2136503	2117060	10116.ENSRNOP00000065206	10116.ENSRNOP00000003921	0	0	0	0	0.264	0	0.9	0.453	0.956
Tubb2b	Tuba4a	2124135	2117358	10116.ENSRNOP00000023582	10116.ENSRNOP00000004797	0	0	0	0.917	0.357	0.355	0.9	0.554	0.956
C3	Plg	2137853	2124051	10116.ENSRNOP00000066885	10116.ENSRNOP00000023370	0	0	0	0	0.225	0.066	0.8	0.717	0.953
Eef1g	Eef1a1	2125584	2120459	10116.ENSRNOP00000027305	10116.ENSRNOP00000013608	0	0	0	0	0.514	0.634	0	0.739	0.949
Fgb	Fgg	2131747	2127117	10116.ENSRNOP00000050663	10116.ENSRNOP00000032735	0	0	0	0.799	0.345	0	0.9	0.803	0.942
Fga	Fgb	2134125	2131747	10116.ENSRNOP00000060007	10116.ENSRNOP00000050663	0	0	0	0.739	0.316	0	0.9	0.766	0.942
Serpinc1	F2	2130522	2123601	10116.ENSRNOP00000046072	10116.ENSRNOP00000022233	0.085	0	0	0	0.24	0.136	0.9	0.13	0.938
Fgb	F2	2131747	2123601	10116.ENSRNOP00000050663	10116.ENSRNOP00000022233	0	0	0	0	0.279	0.139	0.9	0.078	0.935
Calm1	Camk2a	2135361	2129384	10116.ENSRNOP00000063822	10116.ENSRNOP00000041940	0	0	0	0	0	0.088	0.9	0.338	0.934
Kng1	Alb	2132954	2117060	10116.ENSRNOP00000055278	10116.ENSRNOP00000003921	0	0	0	0	0	0	0.9	0.351	0.932
Inpp5j	Itpka	2125162	2118215	10116.ENSRNOP00000026293	10116.ENSRNOP00000007247	0	0	0	0	0	0	0.9	0.344	0.931
Got1	Ass1	2123634	2119900	10116.ENSRNOP00000022309	10116.ENSRNOP00000012075	0	0	0	0	0.198	0	0.9	0.179	0.928
Clu	Alb	2123555	2117060	10116.ENSRNOP00000022095	10116.ENSRNOP00000003921	0	0	0	0	0	0	0.9	0.316	0.928
Apoa1	Tf	2136503	2120143	10116.ENSRNOP00000065206	10116.ENSRNOP00000012725	0	0	0	0	0.135	0	0.9	0.24	0.928
Calm1	Tuba4a	2135361	2117358	10116.ENSRNOP00000063822	10116.ENSRNOP00000004797	0	0	0	0	0	0.127	0.9	0.19	0.923
Fga	Ttr	2134125	2123560	10116.ENSRNOP00000060007	10116.ENSRNOP00000022113	0	0	0	0	0.121	0	0.9	0.181	0.921
Th	Got1	2125725	2123634	10116.ENSRNOP00000027682	10116.ENSRNOP00000022309	0.074	0	0	0	0	0	0.9	0.222	0.921
Ppa2	Atp6v1a	2121387	2116672	10116.ENSRNOP00000016195	10116.ENSRNOP00000002727	0	0	0	0	0	0	0.9	0.231	0.919
Pf4	Plg	2127014	2124051	10116.ENSRNOP00000032276	10116.ENSRNOP00000023370	0	0	0	0	0	0	0.9	0.205	0.917
Pf4	Alb	2127014	2117060	10116.ENSRNOP00000032276	10116.ENSRNOP00000003921	0	0	0	0	0	0	0.9	0.202	0.916
Ncam1	Grb2	2131146	2117563	10116.ENSRNOP00000048442	10116.ENSRNOP00000005347	0	0	0	0	0	0	0.9	0.181	0.914
Ttr	Rbp1	2123560	2122291	10116.ENSRNOP00000022113	10116.ENSRNOP00000018622	0	0	0	0	0	0	0.9	0.165	0.912
Camk2a	Pnck	2129384	2124379	10116.ENSRNOP00000041940	10116.ENSRNOP00000024227	0	0	0.331	0.875	0	0.066	0.9	0.331	0.909
Kng1	Penk	2132954	2119841	10116.ENSRNOP00000055278	10116.ENSRNOP00000011892	0	0	0	0	0	0	0.9	0.109	0.907
Grm2	Penk	2121925	2119841	10116.ENSRNOP00000017607	10116.ENSRNOP00000011892	0	0	0	0	0	0	0.9	0.112	0.907
Kng1	Clu	2132954	2123555	10116.ENSRNOP00000055278	10116.ENSRNOP00000022095	0	0	0	0	0	0	0.9	0.112	0.907
Plg	Clu	2124051	2123555	10116.ENSRNOP00000023370	10116.ENSRNOP00000022095	0	0	0	0	0	0	0.9	0.115	0.907
Stx1a	Slc32a1	2129045	2123025	10116.ENSRNOP00000040699	10116.ENSRNOP00000020720	0	0	0	0	0	0	0.9	0.107	0.906
Kng1	Pf4	2132954	2127014	10116.ENSRNOP00000055278	10116.ENSRNOP00000032276	0	0	0	0	0	0	0.9	0.098	0.905
Pf4	F2	2127014	2123601	10116.ENSRNOP00000032276	10116.ENSRNOP00000022233	0	0	0	0	0	0	0.9	0.065	0.902
Kng1	Anxa1	2132954	2124170	10116.ENSRNOP00000055278	10116.ENSRNOP00000023664	0	0	0	0	0	0	0.9	0.065	0.902
Atp6v0d1	Ppa2	2124142	2121387	10116.ENSRNOP00000023606	10116.ENSRNOP00000016195	0	0	0	0	0.063	0	0.9	0	0.902
Kng1	Grm2	2132954	2121925	10116.ENSRNOP00000055278	10116.ENSRNOP00000017607	0	0	0	0	0	0	0.9	0.067	0.902
Ctsz	Atp6ap2	2137558	2117488	10116.ENSRNOP00000066523	10116.ENSRNOP00000005138	0	0	0	0	0	0	0.9	0.067	0.902
Pf4	Clu	2127014	2123555	10116.ENSRNOP00000032276	10116.ENSRNOP00000022095	0	0	0	0	0	0	0.9	0	0.9
Anxa1	Penk	2124170	2119841	10116.ENSRNOP00000023664	10116.ENSRNOP00000011892	0	0	0	0	0	0	0.9	0	0.9
Apoa1	Gpc4	2136503	2116846	10116.ENSRNOP00000065206	10116.ENSRNOP00000003282	0	0	0	0	0	0	0.9	0	0.9
Tf	Atp6v0c	2120143	2118685	10116.ENSRNOP00000012725	10116.ENSRNOP00000008736	0	0	0	0	0	0	0.9	0	0.9
Cdc23	Psma6	2127788	2119021	10116.ENSRNOP00000035675	10116.ENSRNOP00000009666	0	0	0	0	0	0	0.9	0	0.9
Anxa1	Grm2	2124170	2121925	10116.ENSRNOP00000023664	10116.ENSRNOP00000017607	0	0	0	0	0	0	0.9	0	0.9
Tf	Atp6v1a	2120143	2116672	10116.ENSRNOP00000012725	10116.ENSRNOP00000002727	0	0	0	0	0	0	0.9	0	0.9
Gdi1	Arhgap32	2132419	2119736	10116.ENSRNOP00000053135	10116.ENSRNOP00000011589	0	0	0	0	0	0	0.9	0	0.9
Igg-2a	Ighg3	2135076	2134208	10116.ENSRNOP00000062949	10116.ENSRNOP00000060258	0	0	0	0.973	0	0	0.9	0	0.9
Atp6v0d1	Tf	2124142	2120143	10116.ENSRNOP00000023606	10116.ENSRNOP00000012725	0	0	0	0	0	0	0.9	0	0.9
Ahsg	Alb	2132940	2117060	10116.ENSRNOP00000055223	10116.ENSRNOP00000003921	0	0	0	0	0.794	0	0	0.525	0.898
Atp6v0d1	Atp6ap2	2124142	2117488	10116.ENSRNOP00000023606	10116.ENSRNOP00000005138	0	0	0	0	0.588	0.549	0	0.489	0.897
Eef2	Eef1g	2129350	2125584	10116.ENSRNOP00000041821	10116.ENSRNOP00000027305	0	0	0	0	0.806	0	0	0.354	0.869
Eef2	Eef1a1	2129350	2120459	10116.ENSRNOP00000041821	10116.ENSRNOP00000013608	0.394	0	0	0.619	0.564	0.27	0	0.916	0.863
Stx1a	Sec22b	2129045	2124789	10116.ENSRNOP00000040699	10116.ENSRNOP00000025327	0	0	0	0	0	0.483	0.54	0.467	0.862
Fga	Plg	2134125	2124051	10116.ENSRNOP00000060007	10116.ENSRNOP00000023370	0	0	0	0	0.815	0.066	0	0.257	0.86
Fgg	Plg	2127117	2124051	10116.ENSRNOP00000032735	10116.ENSRNOP00000023370	0	0	0	0	0.808	0.066	0	0.28	0.86
Tf	Alb	2120143	2117060	10116.ENSRNOP00000012725	10116.ENSRNOP00000003921	0	0	0	0	0.12	0	0	0.844	0.857
Apoa1	Apoh	2136503	2117346	10116.ENSRNOP00000065206	10116.ENSRNOP00000004756	0	0	0	0	0.598	0	0	0.612	0.837
Nefm	Nefl	2137014	2122285	10116.ENSRNOP00000065853	10116.ENSRNOP00000018599	0	0	0	0.824	0.311	0.578	0.36	0.86	0.828
Slc4a1	Ca2	2126033	2120365	10116.ENSRNOP00000028445	10116.ENSRNOP00000013354	0	0	0	0	0	0.715	0	0.41	0.824
Atp1a1	Atp2b1	2130403	2117615	10116.ENSRNOP00000045650	10116.ENSRNOP00000005491	0	0	0.513	0.667	0.12	0.734	0	0.417	0.822
Calm1	Pde1b	2135361	2132189	10116.ENSRNOP00000063822	10116.ENSRNOP00000052147	0	0	0	0	0	0.111	0.8	0.071	0.82
Fgg	Ambp	2127117	2118872	10116.ENSRNOP00000032735	10116.ENSRNOP00000009248	0	0	0	0	0.755	0	0	0.279	0.815
Calm1	Itpka	2135361	2118215	10116.ENSRNOP00000063822	10116.ENSRNOP00000007247	0	0	0	0	0	0.111	0.8	0	0.814
Plg	Ambp	2124051	2118872	10116.ENSRNOP00000023370	10116.ENSRNOP00000009248	0	0	0	0	0.791	0.068	0	0.088	0.807
ENSRNOG00000045772	Plg	2137237	2124051	10116.ENSRNOP00000066130	10116.ENSRNOP00000023370	0	0	0	0	0	0	0.8	0.061	0.804
ENSRNOG00000045772	F2	2137237	2123601	10116.ENSRNOP00000066130	10116.ENSRNOP00000022233	0	0	0	0	0	0	0.8	0	0.8
Nefl	Ndel1	2122285	2117641	10116.ENSRNOP00000018599	10116.ENSRNOP00000005574	0	0	0	0	0	0.121	0	0.759	0.78
Plg	Grb2	2124051	2117563	10116.ENSRNOP00000023370	10116.ENSRNOP00000005347	0	0	0	0	0	0.117	0.451	0.572	0.775
Ahsg	Ambp	2132940	2118872	10116.ENSRNOP00000055223	10116.ENSRNOP00000009248	0	0	0	0	0.753	0	0	0.093	0.767
Shank1	Grb2	2125081	2117563	10116.ENSRNOP00000026100	10116.ENSRNOP00000005347	0	0	0	0	0	0.132	0.458	0.541	0.765
Camk2a	Syn1	2129384	2120681	10116.ENSRNOP00000041940	10116.ENSRNOP00000014250	0	0	0	0	0.068	0.086	0	0.746	0.765
Hap1	Ahi1	2122974	2122452	10116.ENSRNOP00000020603	10116.ENSRNOP00000019077	0	0	0	0	0	0.461	0	0.58	0.764
Hspb1	Psma6	2127160	2119021	10116.ENSRNOP00000032902	10116.ENSRNOP00000009666	0	0	0	0	0	0	0.72	0.179	0.76
Ambp	Apoh	2118872	2117346	10116.ENSRNOP00000009248	10116.ENSRNOP00000004756	0	0	0	0	0.683	0	0	0.248	0.752
Hspb1	Anxa1	2127160	2124170	10116.ENSRNOP00000032902	10116.ENSRNOP00000023664	0	0	0	0	0	0	0	0.745	0.745
Twf2	Cap2	2137616	2134959	10116.ENSRNOP00000066595	10116.ENSRNOP00000062591	0	0	0	0	0	0.33	0	0.635	0.745
Grb2	Mx2	2117563	2116660	10116.ENSRNOP00000005347	10116.ENSRNOP00000002695	0	0	0	0	0	0.375	0	0.605	0.743
Ahsg	Apoh	2132940	2117346	10116.ENSRNOP00000055223	10116.ENSRNOP00000004756	0	0	0	0	0.709	0	0	0.149	0.742
Hspb1	F2	2127160	2123601	10116.ENSRNOP00000032902	10116.ENSRNOP00000022233	0	0	0	0	0	0.066	0	0.732	0.739
F2	Apoh	2123601	2117346	10116.ENSRNOP00000022233	10116.ENSRNOP00000004756	0	0	0	0	0.677	0	0	0.22	0.737
F2	Ambp	2123601	2118872	10116.ENSRNOP00000022233	10116.ENSRNOP00000009248	0	0	0	0	0.683	0.155	0	0.098	0.737
Fga	Ambp	2134125	2118872	10116.ENSRNOP00000060007	10116.ENSRNOP00000009248	0	0	0	0	0.688	0	0	0.172	0.731
Itih4	Ambp	2133569	2118872	10116.ENSRNOP00000058007	10116.ENSRNOP00000009248	0	0	0	0	0.399	0.067	0	0.542	0.72
Nefl	Nefh	2122285	2119740	10116.ENSRNOP00000018599	10116.ENSRNOP00000011604	0	0	0	0.825	0	0.47	0.36	0.979	0.706
Ambp	Alb	2118872	2117060	10116.ENSRNOP00000009248	10116.ENSRNOP00000003921	0	0	0	0	0.498	0.155	0	0.359	0.705
Pzp	Apoh	2118951	2117346	10116.ENSRNOP00000009467	10116.ENSRNOP00000004756	0	0	0	0	0.405	0	0	0.522	0.703
Apoh	Gc	2117346	2117144	10116.ENSRNOP00000004756	10116.ENSRNOP00000004174	0	0	0	0	0.677	0	0	0.105	0.698
Nefm	Nefh	2137014	2119740	10116.ENSRNOP00000065853	10116.ENSRNOP00000011604	0	0	0	0.732	0	0.155	0.54	0.946	0.697
Plg	Apoh	2124051	2117346	10116.ENSRNOP00000023370	10116.ENSRNOP00000004756	0	0	0	0	0.354	0.46	0	0.178	0.688
Clu	ENSRNOG00000023786	2123555	2121264	10116.ENSRNOP00000022095	10116.ENSRNOP00000015875	0	0	0	0	0	0	0	0.688	0.688
Aqp4	F2	2135332	2123601	10116.ENSRNOP00000063720	10116.ENSRNOP00000022233	0	0	0	0	0	0	0	0.688	0.688
Camk2a	Lin7a	2129384	2117814	10116.ENSRNOP00000041940	10116.ENSRNOP00000006083	0	0	0	0	0	0.499	0	0.401	0.687
Apoa1	Ahsg	2136503	2132940	10116.ENSRNOP00000065206	10116.ENSRNOP00000055223	0	0	0	0	0.638	0	0	0.149	0.679
Apoa1	Ambp	2136503	2118872	10116.ENSRNOP00000065206	10116.ENSRNOP00000009248	0	0	0	0	0.661	0	0	0.075	0.673
F2	ENSRNOG00000023786	2123601	2121264	10116.ENSRNOP00000022233	10116.ENSRNOP00000015875	0	0	0	0	0	0	0.644	0.099	0.665
Cltc	Atp6v1a	2117786	2116672	10116.ENSRNOP00000005987	10116.ENSRNOP00000002727	0	0	0	0	0.249	0.078	0	0.536	0.651
Syn1	Grb2	2120681	2117563	10116.ENSRNOP00000014250	10116.ENSRNOP00000005347	0	0	0	0	0	0.63	0	0.098	0.651
Serpinb1a	Nr2f1	2133237	2122788	10116.ENSRNOP00000056600	10116.ENSRNOP00000020044	0	0	0	0	0	0	0	0.649	0.649
Stx1a	Rph3a	2129045	2116383	10116.ENSRNOP00000040699	10116.ENSRNOP00000001844	0	0	0	0	0	0.446	0	0.388	0.647
Ncl	Nr2f1	2124556	2122788	10116.ENSRNOP00000024712	10116.ENSRNOP00000020044	0	0	0	0	0	0.111	0	0.619	0.647
Apoh	Alb	2117346	2117060	10116.ENSRNOP00000004756	10116.ENSRNOP00000003921	0	0	0	0	0.505	0	0	0.314	0.646
Pvalb	Calb2	2133743	2123882	10116.ENSRNOP00000058825	10116.ENSRNOP00000022943	0	0	0	0	0	0	0	0.645	0.645
Clu	Tf	2123555	2120143	10116.ENSRNOP00000022095	10116.ENSRNOP00000012725	0	0	0	0	0	0	0	0.642	0.642
ENSRNOG00000023786	Eef1a1	2121264	2120459	10116.ENSRNOP00000015875	10116.ENSRNOP00000013608	0	0	0	0	0	0.111	0	0.613	0.642
Sptbn2	Syn1	2125275	2120681	10116.ENSRNOP00000026573	10116.ENSRNOP00000014250	0	0	0	0	0	0.083	0	0.624	0.64
Fgg	Apoh	2127117	2117346	10116.ENSRNOP00000032735	10116.ENSRNOP00000004756	0	0	0	0	0.55	0.066	0	0.209	0.638
Slc6a11	Slc1a2	2118569	2118339	10116.ENSRNOP00000008342	10116.ENSRNOP00000007604	0.064	0	0	0	0	0	0	0.628	0.637
Ahsg	F2	2132940	2123601	10116.ENSRNOP00000055223	10116.ENSRNOP00000022233	0	0	0	0	0.626	0	0	0.068	0.636
Serpinb1a	Plg	2133237	2124051	10116.ENSRNOP00000056600	10116.ENSRNOP00000023370	0.085	0	0	0	0	0.09	0.5	0.222	0.632
Grm2	Slc1a2	2121925	2118339	10116.ENSRNOP00000017607	10116.ENSRNOP00000007604	0	0	0	0	0	0	0	0.63	0.63
Pf4	Apoh	2127014	2117346	10116.ENSRNOP00000032276	10116.ENSRNOP00000004756	0	0	0	0	0	0	0	0.624	0.624
Gria2	Ca2	2134830	2120365	10116.ENSRNOP00000062152	10116.ENSRNOP00000013354	0	0	0	0	0	0	0	0.622	0.622
Fgb	Apoh	2131747	2117346	10116.ENSRNOP00000050663	10116.ENSRNOP00000004756	0	0	0	0	0.303	0.066	0	0.457	0.615
Th	Ptprn	2125725	2125311	10116.ENSRNOP00000027682	10116.ENSRNOP00000026654	0	0	0	0	0	0	0	0.612	0.612
Nrgn	Penk	2120733	2119841	10116.ENSRNOP00000014404	10116.ENSRNOP00000011892	0	0	0	0	0	0	0	0.611	0.611
Itih4	Fgg	2133569	2127117	10116.ENSRNOP00000058007	10116.ENSRNOP00000032735	0	0	0	0	0.345	0	0	0.411	0.598
Ttr	Alb	2123560	2117060	10116.ENSRNOP00000022113	10116.ENSRNOP00000003921	0	0	0	0	0.156	0	0	0.536	0.592
Itih4	Alb	2133569	2117060	10116.ENSRNOP00000058007	10116.ENSRNOP00000003921	0	0	0	0	0.286	0	0	0.448	0.589
Camk2a	Grm2	2129384	2121925	10116.ENSRNOP00000041940	10116.ENSRNOP00000017607	0	0	0	0	0	0.523	0	0.175	0.589
Ambp	Gc	2118872	2117144	10116.ENSRNOP00000009248	10116.ENSRNOP00000004174	0	0	0	0	0.542	0	0	0.13	0.585
Fga	Hpx	2134125	2124554	10116.ENSRNOP00000060007	10116.ENSRNOP00000024710	0	0	0	0	0.435	0	0	0.291	0.583
Cltc	Mx2	2117786	2116660	10116.ENSRNOP00000005987	10116.ENSRNOP00000002695	0	0	0	0	0	0.205	0	0.487	0.574
Serpinc1	Pzp	2130522	2118951	10116.ENSRNOP00000046072	10116.ENSRNOP00000009467	0	0	0	0	0.241	0	0	0.46	0.572
Eef1g	Ywhaq	2125584	2119705	10116.ENSRNOP00000027305	10116.ENSRNOP00000011501	0	0	0	0	0.122	0.483	0	0.127	0.569
Fgb	Serpinc1	2131747	2130522	10116.ENSRNOP00000050663	10116.ENSRNOP00000046072	0	0	0	0	0.234	0	0	0.46	0.568
F2	Alb	2123601	2117060	10116.ENSRNOP00000022233	10116.ENSRNOP00000003921	0	0	0	0	0.227	0	0	0.453	0.559
Dclk1	Ywhaq	2122684	2119705	10116.ENSRNOP00000019748	10116.ENSRNOP00000011501	0	0	0	0	0	0.212	0	0.458	0.555
F2	Gc	2123601	2117144	10116.ENSRNOP00000022233	10116.ENSRNOP00000004174	0	0	0	0	0.529	0	0	0.085	0.55
Ncl	Adap1	2124556	2116346	10116.ENSRNOP00000024712	10116.ENSRNOP00000001736	0	0	0	0	0	0.435	0	0.233	0.548
Sptbn2	Psma6	2125275	2119021	10116.ENSRNOP00000026573	10116.ENSRNOP00000009666	0	0	0	0	0	0.351	0	0.33	0.547
Stx1a	Mx2	2129045	2116660	10116.ENSRNOP00000040699	10116.ENSRNOP00000002695	0	0	0	0	0.128	0.098	0	0.47	0.547
Slc1a2	Aif1	2118339	2116122	10116.ENSRNOP00000007604	10116.ENSRNOP00000001138	0	0	0	0	0	0	0	0.546	0.546
Calm1	Nrgn	2135361	2120733	10116.ENSRNOP00000063822	10116.ENSRNOP00000014404	0	0	0	0	0	0.546	0	0	0.546
Serpinc1	Apoh	2130522	2117346	10116.ENSRNOP00000046072	10116.ENSRNOP00000004756	0	0	0	0	0.242	0	0	0.426	0.546
Vgf	Nrgn	2131570	2120733	10116.ENSRNOP00000050024	10116.ENSRNOP00000014404	0	0	0	0	0	0	0	0.545	0.545
Kif2a	Tuba4a	2122503	2117358	10116.ENSRNOP00000019225	10116.ENSRNOP00000004797	0	0	0	0	0	0.199	0	0.451	0.541
Itih4	Apoh	2133569	2117346	10116.ENSRNOP00000058007	10116.ENSRNOP00000004756	0	0	0	0	0.352	0	0	0.319	0.54
Nefh	Ndel1	2119740	2117641	10116.ENSRNOP00000011604	10116.ENSRNOP00000005574	0	0	0	0	0	0.121	0	0.496	0.538
Calb2	Ca2	2123882	2120365	10116.ENSRNOP00000022943	10116.ENSRNOP00000013354	0	0	0	0	0	0	0	0.534	0.534
Slc6a5	Slc1a2	2129858	2118339	10116.ENSRNOP00000043665	10116.ENSRNOP00000007604	0.064	0	0	0	0	0	0	0.522	0.534
Ahsg	Tf	2132940	2120143	10116.ENSRNOP00000055223	10116.ENSRNOP00000012725	0	0	0	0	0.19	0	0	0.448	0.533
Rem2	Pak3	2121316	2117961	10116.ENSRNOP00000016020	10116.ENSRNOP00000006459	0	0	0	0	0	0.292	0	0.365	0.531
C3	F2	2137853	2123601	10116.ENSRNOP00000066885	10116.ENSRNOP00000022233	0	0	0	0	0.152	0.066	0	0.452	0.528
Spta1	Sptbn2	2134726	2125275	10116.ENSRNOP00000061853	10116.ENSRNOP00000026573	0	0	0	0.626	0	0.429	0	0.488	0.528
Cap2	Gria2	2134959	2134830	10116.ENSRNOP00000062591	10116.ENSRNOP00000062152	0	0	0	0	0.234	0	0	0.408	0.527
Apoa1	F2	2136503	2123601	10116.ENSRNOP00000065206	10116.ENSRNOP00000022233	0	0	0	0	0.482	0	0	0.122	0.526
Ttr	Tf	2123560	2120143	10116.ENSRNOP00000022113	10116.ENSRNOP00000012725	0	0	0	0	0.076	0	0	0.506	0.524
Surf1	Ndufv1	2133557	2124493	10116.ENSRNOP00000057954	10116.ENSRNOP00000024517	0	0	0	0	0.075	0	0	0.506	0.524
Ywhaq	Cltc	2119705	2117786	10116.ENSRNOP00000011501	10116.ENSRNOP00000005987	0	0	0	0	0.142	0.208	0	0.35	0.519
Tubb2b	Kif2a	2124135	2122503	10116.ENSRNOP00000023582	10116.ENSRNOP00000019225	0	0	0	0	0	0.199	0	0.423	0.518
Hpx	Ambp	2124554	2118872	10116.ENSRNOP00000024710	10116.ENSRNOP00000009248	0	0	0	0	0.483	0	0	0.1	0.515
Atp6ap2	Atp6v1a	2117488	2116672	10116.ENSRNOP00000005138	10116.ENSRNOP00000002727	0	0	0	0	0.365	0	0	0.266	0.514
F2	Mx2	2123601	2116660	10116.ENSRNOP00000022233	10116.ENSRNOP00000002695	0	0	0	0	0	0	0.494	0.08	0.514
Pak3	Grb2	2117961	2117563	10116.ENSRNOP00000006459	10116.ENSRNOP00000005347	0	0	0	0	0	0.124	0.362	0.2	0.513
Clybl	RGD1562690	2122391	2121881	10116.ENSRNOP00000018918	10116.ENSRNOP00000017468	0.206	0	0	0	0	0	0.394	0.067	0.511
Gria2	Shank1	2134830	2125081	10116.ENSRNOP00000062152	10116.ENSRNOP00000026100	0	0	0	0	0	0	0.36	0.267	0.511
Itih4	Plg	2133569	2124051	10116.ENSRNOP00000058007	10116.ENSRNOP00000023370	0	0	0	0	0.478	0	0	0.099	0.51
Kng1	F2	2132954	2123601	10116.ENSRNOP00000055278	10116.ENSRNOP00000022233	0	0	0	0	0.343	0.138	0	0.194	0.504
Kif2a	Ndel1	2122503	2117641	10116.ENSRNOP00000019225	10116.ENSRNOP00000005574	0	0	0	0	0	0	0.36	0.255	0.503
Eef1a1	Tuba4a	2120459	2117358	10116.ENSRNOP00000013608	10116.ENSRNOP00000004797	0	0	0	0	0.07	0	0	0.488	0.503
Sgta	Sec22b	2125434	2124789	10116.ENSRNOP00000026960	10116.ENSRNOP00000025327	0	0	0	0	0	0.501	0	0	0.501
Spta1	Cnn3	2134726	2121157	10116.ENSRNOP00000061853	10116.ENSRNOP00000015579	0	0	0	0	0	0.259	0	0.351	0.498
Sptbn2	Cnn3	2125275	2121157	10116.ENSRNOP00000026573	10116.ENSRNOP00000015579	0	0	0	0	0	0.259	0	0.35	0.497
Sgta	Dclk1	2125434	2122684	10116.ENSRNOP00000026960	10116.ENSRNOP00000019748	0	0	0	0	0	0.497	0	0	0.497
Pip4k2c	Pde1b	2134695	2132189	10116.ENSRNOP00000061758	10116.ENSRNOP00000052147	0	0	0	0	0	0	0	0.496	0.496
Ahsg	Hpx	2132940	2124554	10116.ENSRNOP00000055223	10116.ENSRNOP00000024710	0	0	0	0	0.388	0	0	0.209	0.495
Adcy9	Pde10a	2136124	2134396	10116.ENSRNOP00000064773	10116.ENSRNOP00000060834	0	0	0	0	0	0.269	0	0.336	0.494
Cdc23	Sgta	2127788	2125434	10116.ENSRNOP00000035675	10116.ENSRNOP00000026960	0	0	0	0	0	0.38	0	0.216	0.493
Calb2	Efhd2	2123882	2122371	10116.ENSRNOP00000022943	10116.ENSRNOP00000018864	0	0	0	0	0	0.069	0	0.476	0.491
Apoa1	Plg	2136503	2124051	10116.ENSRNOP00000065206	10116.ENSRNOP00000023370	0	0	0	0	0.245	0	0	0.354	0.491
Plg	Gc	2124051	2117144	10116.ENSRNOP00000023370	10116.ENSRNOP00000004174	0	0	0	0	0.491	0	0	0	0.491
Kif2a	Mx2	2122503	2116660	10116.ENSRNOP00000019225	10116.ENSRNOP00000002695	0	0	0	0	0.068	0.067	0	0.457	0.486
Fgg	Alb	2127117	2117060	10116.ENSRNOP00000032735	10116.ENSRNOP00000003921	0	0	0	0	0.294	0	0	0.301	0.485
Plg	F2	2124051	2123601	10116.ENSRNOP00000023370	10116.ENSRNOP00000022233	0	0	0	0.747	0.468	0	0	0.153	0.484
Hpx	Tf	2124554	2120143	10116.ENSRNOP00000024710	10116.ENSRNOP00000012725	0	0	0	0	0.095	0	0	0.452	0.482
Spta1	Hba-a2	2134726	2130030	10116.ENSRNOP00000061853	10116.ENSRNOP00000044233	0	0	0	0	0	0	0	0.48	0.48
Ahsg	Gc	2132940	2117144	10116.ENSRNOP00000055223	10116.ENSRNOP00000004174	0	0	0	0	0.405	0	0	0.154	0.475
Grm2	Ca2	2121925	2120365	10116.ENSRNOP00000017607	10116.ENSRNOP00000013354	0	0	0	0	0	0	0	0.475	0.475
Itih4	Fgb	2133569	2131747	10116.ENSRNOP00000058007	10116.ENSRNOP00000050663	0	0	0	0	0.241	0	0	0.335	0.473
Adcy9	Cap2	2136124	2134959	10116.ENSRNOP00000064773	10116.ENSRNOP00000062591	0	0	0	0	0	0.371	0	0.193	0.47
Serpinb1a	F2	2133237	2123601	10116.ENSRNOP00000056600	10116.ENSRNOP00000022233	0.085	0	0	0	0	0.175	0	0.355	0.47
Calm1	Atp2b2	2135361	2135289	10116.ENSRNOP00000063822	10116.ENSRNOP00000063572	0	0	0	0	0	0.208	0	0.358	0.47
Calm1	Tubb2b	2135361	2124135	10116.ENSRNOP00000063822	10116.ENSRNOP00000023582	0	0	0	0	0	0.127	0	0.418	0.47
Tubb2b	Aif1	2124135	2116122	10116.ENSRNOP00000023582	10116.ENSRNOP00000001138	0	0	0	0	0	0.127	0	0.416	0.469
Serpinc1	Fgg	2130522	2127117	10116.ENSRNOP00000046072	10116.ENSRNOP00000032735	0	0	0	0	0.23	0	0	0.335	0.466
Slc4a1	Car1	2126033	2120687	10116.ENSRNOP00000028445	10116.ENSRNOP00000014267	0	0	0	0	0.288	0.137	0	0.2	0.465
Pvalb	Tubb2b	2133743	2124135	10116.ENSRNOP00000058825	10116.ENSRNOP00000023582	0	0	0	0	0	0.127	0	0.41	0.462
Tubb2b	Calb2	2124135	2123882	10116.ENSRNOP00000023582	10116.ENSRNOP00000022943	0	0	0	0	0	0.127	0	0.41	0.462
Ca2	Alb	2120365	2117060	10116.ENSRNOP00000013354	10116.ENSRNOP00000003921	0	0	0	0	0	0	0	0.46	0.46
Itih4	Ahsg	2133569	2132940	10116.ENSRNOP00000058007	10116.ENSRNOP00000055223	0	0	0	0	0.399	0	0	0.137	0.459
Camk2a	Tanc1	2129384	2127218	10116.ENSRNOP00000041940	10116.ENSRNOP00000033136	0	0	0	0	0	0.459	0	0	0.459
Fgb	Ambp	2131747	2118872	10116.ENSRNOP00000050663	10116.ENSRNOP00000009248	0	0	0	0	0.293	0	0	0.263	0.456
Apoa1	Fgg	2136503	2127117	10116.ENSRNOP00000065206	10116.ENSRNOP00000032735	0	0	0	0	0.393	0.089	0	0.091	0.454
Stx1a	Bsn	2129045	2128626	10116.ENSRNOP00000040699	10116.ENSRNOP00000039162	0	0	0	0	0	0	0	0.454	0.454
Th	Calb2	2125725	2123882	10116.ENSRNOP00000027682	10116.ENSRNOP00000022943	0	0	0	0	0	0	0	0.453	0.453
Mbp	Alb	2123630	2117060	10116.ENSRNOP00000022303	10116.ENSRNOP00000003921	0	0	0	0	0	0	0	0.453	0.453
Spta1	Slc4a1	2134726	2126033	10116.ENSRNOP00000061853	10116.ENSRNOP00000028445	0	0	0	0	0	0	0	0.452	0.452
Hpx	Plg	2124554	2124051	10116.ENSRNOP00000024710	10116.ENSRNOP00000023370	0	0	0	0	0.307	0.066	0	0.221	0.452
Th	Penk	2125725	2119841	10116.ENSRNOP00000027682	10116.ENSRNOP00000011892	0	0	0	0	0	0	0	0.452	0.452
Pvalb	Th	2133743	2125725	10116.ENSRNOP00000058825	10116.ENSRNOP00000027682	0	0	0	0	0	0	0	0.452	0.452
Pnck	Calb2	2124379	2123882	10116.ENSRNOP00000024227	10116.ENSRNOP00000022943	0	0	0	0	0	0.176	0	0.359	0.449
Calm1	Pnck	2135361	2124379	10116.ENSRNOP00000063822	10116.ENSRNOP00000024227	0	0	0	0	0	0.176	0	0.359	0.449
Pvalb	Pnck	2133743	2124379	10116.ENSRNOP00000058825	10116.ENSRNOP00000024227	0	0	0	0	0	0.176	0	0.359	0.449
Pnck	Aif1	2124379	2116122	10116.ENSRNOP00000024227	10116.ENSRNOP00000001138	0	0	0	0	0	0.176	0	0.359	0.449
Camk2a	Rph3a	2129384	2116383	10116.ENSRNOP00000041940	10116.ENSRNOP00000001844	0	0	0	0	0	0.071	0	0.43	0.448
Calm1	Atp2b1	2135361	2117615	10116.ENSRNOP00000063822	10116.ENSRNOP00000005491	0	0	0	0	0	0.208	0	0.332	0.448
C3	Alb	2137853	2117060	10116.ENSRNOP00000066885	10116.ENSRNOP00000003921	0	0	0	0	0	0	0	0.448	0.448
Pde10a	Rem2	2134396	2121316	10116.ENSRNOP00000060834	10116.ENSRNOP00000016020	0	0	0	0	0	0.191	0	0.345	0.447
Atp2b2	Aif1	2135289	2116122	10116.ENSRNOP00000063572	10116.ENSRNOP00000001138	0	0	0	0	0	0.208	0	0.329	0.446
Gsta3	Ephx1	2122172	2117352	10116.ENSRNOP00000018325	10116.ENSRNOP00000004780	0	0	0	0	0.16	0	0	0.365	0.444
Atp2b2	Atp1a1	2135289	2130403	10116.ENSRNOP00000063572	10116.ENSRNOP00000045650	0	0	0.506	0.641	0.12	0.172	0	0.337	0.442
Pzp	Ambp	2118951	2118872	10116.ENSRNOP00000009467	10116.ENSRNOP00000009248	0	0	0	0	0.27	0	0	0.266	0.441
Calb2	Atp2b1	2123882	2117615	10116.ENSRNOP00000022943	10116.ENSRNOP00000005491	0	0	0	0	0	0.208	0	0.322	0.44
Tubb2b	Eef1a1	2124135	2120459	10116.ENSRNOP00000023582	10116.ENSRNOP00000013608	0	0	0	0	0	0.067	0	0.423	0.439
Eef1a1	Psma6	2120459	2119021	10116.ENSRNOP00000013608	10116.ENSRNOP00000009666	0	0	0.226	0	0	0.132	0	0.231	0.438
Pip4k2c	Inpp5j	2134695	2125162	10116.ENSRNOP00000061758	10116.ENSRNOP00000026293	0	0	0	0	0	0	0.375	0.138	0.438
Fga	Ahsg	2134125	2132940	10116.ENSRNOP00000060007	10116.ENSRNOP00000055223	0	0	0	0	0.418	0	0	0.074	0.438
Nr2f1	Grb2	2122788	2117563	10116.ENSRNOP00000020044	10116.ENSRNOP00000005347	0	0	0	0	0	0.431	0	0.05	0.436
Ywhaq	Ndel1	2119705	2117641	10116.ENSRNOP00000011501	10116.ENSRNOP00000005574	0	0	0	0	0	0.137	0.333	0.098	0.435
Stx1a	Syn1	2129045	2120681	10116.ENSRNOP00000040699	10116.ENSRNOP00000014250	0	0	0	0	0.146	0	0	0.364	0.433
Inpp5j	Cltc	2125162	2117786	10116.ENSRNOP00000026293	10116.ENSRNOP00000005987	0	0	0	0	0	0.349	0	0.163	0.431
Ahsg	Fgg	2132940	2127117	10116.ENSRNOP00000055223	10116.ENSRNOP00000032735	0	0	0	0	0.415	0	0	0.066	0.43
Fga	Apoh	2134125	2117346	10116.ENSRNOP00000060007	10116.ENSRNOP00000004756	0	0	0	0	0.258	0.066	0	0.242	0.429
F2	Anxa11	2123601	2120917	10116.ENSRNOP00000022233	10116.ENSRNOP00000014940	0	0	0	0	0	0.07	0	0.409	0.427
Atp2b1	Aif1	2117615	2116122	10116.ENSRNOP00000005491	10116.ENSRNOP00000001138	0	0	0	0	0	0.208	0	0.307	0.427
Atp2b2	Calb2	2135289	2123882	10116.ENSRNOP00000063572	10116.ENSRNOP00000022943	0	0	0	0	0	0.208	0	0.307	0.427
Atp2b2	Pvalb	2135289	2133743	10116.ENSRNOP00000063572	10116.ENSRNOP00000058825	0	0	0	0	0	0.208	0	0.307	0.427
Tubb2b	Dclk1	2124135	2122684	10116.ENSRNOP00000023582	10116.ENSRNOP00000019748	0	0	0	0	0	0	0	0.426	0.427
Slc32a1	Slc6a11	2123025	2118569	10116.ENSRNOP00000020720	10116.ENSRNOP00000008342	0	0	0	0	0.068	0	0	0.411	0.427
Pvalb	Atp2b1	2133743	2117615	10116.ENSRNOP00000058825	10116.ENSRNOP00000005491	0	0	0	0	0	0.208	0	0.307	0.427
Tubb2b	Ywhaq	2124135	2119705	10116.ENSRNOP00000023582	10116.ENSRNOP00000011501	0	0	0	0	0	0.071	0	0.408	0.426
Glul	Ndufv1	2137044	2124493	10116.ENSRNOP00000065890	10116.ENSRNOP00000024517	0	0	0	0	0	0	0.388	0.098	0.424
ENSRNOG00000018522	Hbb-b1	2124833	2122734	10116.ENSRNOP00000025446	10116.ENSRNOP00000019914	0	0	0	0	0	0	0.406	0.068	0.422
Itih4	F2	2133569	2123601	10116.ENSRNOP00000058007	10116.ENSRNOP00000022233	0	0	0	0	0.333	0	0	0.17	0.422
Hba-a2	ENSRNOG00000018522	2130030	2124833	10116.ENSRNOP00000044233	10116.ENSRNOP00000025446	0	0	0	0	0	0	0.406	0.068	0.422
LOC689064	ENSRNOG00000018522	2131180	2124833	10116.ENSRNOP00000048546	10116.ENSRNOP00000025446	0	0	0	0	0	0	0.406	0.068	0.422
Itih4	Ttr	2133569	2123560	10116.ENSRNOP00000058007	10116.ENSRNOP00000022113	0	0	0	0	0.144	0	0	0.352	0.421
Nefm	Ndel1	2137014	2117641	10116.ENSRNOP00000065853	10116.ENSRNOP00000005574	0	0	0	0	0	0.082	0	0.394	0.42
Apoa1	Hpx	2136503	2124554	10116.ENSRNOP00000065206	10116.ENSRNOP00000024710	0	0	0	0	0.304	0	0	0.2	0.42
Itih4	Serpinc1	2133569	2130522	10116.ENSRNOP00000058007	10116.ENSRNOP00000046072	0	0	0	0	0.243	0	0	0.263	0.418
Itih4	Pzp	2133569	2118951	10116.ENSRNOP00000058007	10116.ENSRNOP00000009467	0.065	0	0	0	0.311	0	0	0.168	0.417
Pnck	Atp2b1	2124379	2117615	10116.ENSRNOP00000024227	10116.ENSRNOP00000005491	0	0	0	0	0.139	0	0	0.351	0.417
Atp1a1	Slc4a1	2130403	2126033	10116.ENSRNOP00000045650	10116.ENSRNOP00000028445	0	0	0	0	0.086	0	0	0.389	0.417
Atp2b2	Pnck	2135289	2124379	10116.ENSRNOP00000063572	10116.ENSRNOP00000024227	0	0	0	0	0.139	0	0	0.351	0.417
Cpne4	Rem2	2121607	2121316	10116.ENSRNOP00000016749	10116.ENSRNOP00000016020	0	0	0	0	0	0	0	0.416	0.416
Cpne6	Rem2	2124665	2121316	10116.ENSRNOP00000024978	10116.ENSRNOP00000016020	0	0	0	0	0	0	0	0.416	0.416
Stx1a	Slc6a11	2129045	2118569	10116.ENSRNOP00000040699	10116.ENSRNOP00000008342	0	0	0	0	0	0.339	0	0.154	0.416
Fgg	Gc	2127117	2117144	10116.ENSRNOP00000032735	10116.ENSRNOP00000004174	0	0	0	0	0.401	0	0	0.066	0.416
Fgb	Pzp	2131747	2118951	10116.ENSRNOP00000050663	10116.ENSRNOP00000009467	0	0	0	0	0.283	0	0	0.217	0.414
Gaa	Slc6a11	2135903	2118569	10116.ENSRNOP00000064500	10116.ENSRNOP00000008342	0	0	0	0	0	0	0	0.413	0.412
Clpp	Ptprn	2137521	2125311	10116.ENSRNOP00000066481	10116.ENSRNOP00000026654	0	0	0	0	0	0	0	0.41	0.41
Fgg	Hpx	2127117	2124554	10116.ENSRNOP00000032735	10116.ENSRNOP00000024710	0	0	0	0	0.375	0	0	0.091	0.408
Tf	Gc	2120143	2117144	10116.ENSRNOP00000012725	10116.ENSRNOP00000004174	0	0	0	0	0.16	0	0	0.321	0.406
F2	Pzp	2123601	2118951	10116.ENSRNOP00000022233	10116.ENSRNOP00000009467	0	0	0	0	0.38	0	0	0.08	0.405
Fga	Gc	2134125	2117144	10116.ENSRNOP00000060007	10116.ENSRNOP00000004174	0	0	0	0	0.403	0	0	0	0.403
